# Supplementary material for: CDK4/6 inhibition induces a senescence-associated secretory phenotype via delayed NF-κB activation
Source: Life Sci Alliance. 2026 Jul 9;9(9):e202603790. doi: 10.26508/lsa.202603790 (PMC13351265; doi:10.26508/lsa.202603790)
Supplement: Supplementary file 4 [file LSA-2026-03790_SdataFS2.xlsx]

## Sheet: LS8817_IPA.activation.scores
upstream_regulator	day3.Doxo.vs.day0.Cycling	day14.Doxo.vs.day0.Cycling	day21.Doxo.vs.day0.Cycling	day14.Doxo.vs.day3.Doxo	day21.Doxo.vs.day3.Doxo	day3.Palbo.vs.day0.Cycling	day14.Palbo.vs.day0.Cycling	day28.Palbo.vs.day0.Cycling	day14.Palbo.vs.day3.Palbo	day28.Palbo.vs.day3.Palbo	RNA_Cluster
PPARD	-5.196	-8.667	-9.269	-6.252	-9.26	-9.376	-9.376	-9.215	2.524	6.41	Shared down (RNA Cluster 1)
CEBPB	-4.927	-7.995	-8.718	-6.411	-8.693	-8.886	-9.027	-8.972	1.987	5.387	Shared down (RNA Cluster 1)
aflatoxin B1	-5.292	-7.874	-8.426	-6.083	-8.426	-8.544	-8.544	-8.485	1.414	5.385	Shared down (RNA Cluster 1)
TBX3	-5.749	-7.924	-8.146	-6.156	-8.023	-8.146	-8.146	-8.023	2.496	5.513	Shared down (RNA Cluster 1)
l-asparaginase	4.69	7.55	8.124	6	8.124	8.124	8.124	8	-3.3	-6.164	Shared down (RNA Cluster 1)
NUPR1	5	7.211	8.124	5.657	8	8.128	8.128	8.004	-2.496	-5.916	Shared down (RNA Cluster 1)
CSF2	-5.165	-7.39	-7.776	-5.903	-7.911	-7.772	-7.772	-7.707	2.889	5.241	Shared down (RNA Cluster 1)
Eldr	-5.468	-7.04	-7.25	-5.627	-7.181	-7.25	-7.25	-7.25	2.183	5.965	Shared down (RNA Cluster 1)
VEGF	-4.514	-6.978	-7.64	-5.404	-7.476	-7.837	-7.837	-7.606	1.749	4.864	Shared down (RNA Cluster 1)
HGF	-4.531	-6.975	-7.507	-5.216	-7.507	-7.81	-7.81	-7.628	1.744	4.937	Shared down (RNA Cluster 1)
TFEB	-3.162	-6.236	-7.518	-5.359	-7.518	-7.71	-7.71	-7.513	2.828	4.872	Shared down (RNA Cluster 1)
torkinib	2.897	6.102	7.27	5.227	7.203	7.336	7.336	7.27	-2.97	-5.231	Shared down (RNA Cluster 1)
beta-estradiol	-3.931	-6.68	-7.52	-5.615	-7.252	-7.489	-7.597	-7.536	1.377	3.264	Shared down (RNA Cluster 1)
ERBB2	-3.627	-6.577	-7.452	-5.886	-7.386	-7.486	-7.486	-7.514	0.936	3.773	Shared down (RNA Cluster 1)
ESR1	-4.762	-6.589	-6.838	-4.752	-6.766	-7.111	-7.111	-7.05	2.236	4.558	Shared down (RNA Cluster 1)
MYC	-3.665	-6.906	-7.342	-5.799	-7.143	-7.284	-7.278	-7.275	1.805	2.985	Shared down (RNA Cluster 1)
calcitriol	4.127	6.216	6.995	5.854	6.836	6.871	6.936	6.734	-0.628	-4.08	Shared down (RNA Cluster 1)
MITF	-3.873	-6.245	-6.848	-5.196	-6.405	-6.634	-6.634	-6.482	1.943	4.353	Shared down (RNA Cluster 1)
ifosfamide	4.583	6.164	6.633	5	6.633	6.708	6.708	6.633	-0.832	-4.379	Shared down (RNA Cluster 1)
CKAP2L	-4.472	-6.164	-6.245	-4.899	-6.245	-6.245	-6.245	-6.245	1.508	5	Shared down (RNA Cluster 1)
CDKN2A	2.157	5.401	6.678	4.672	6.751	6.751	6.751	6.751	-1.997	-3.324	Shared down (RNA Cluster 1)
let-7 (includes others)	3.434	5.781	6.213	5.343	6.368	6.097	6.097	6.291	-1.72	-3.728	Shared down (RNA Cluster 1)
methotrexate	4.656	5.661	6.239	4.574	6.173	6.318	6.318	6.239	-0.535	-4.082	Shared down (RNA Cluster 1)
TP53	4.524	5.848	6.216	5.28	6.441	5.979	5.731	5.892	-0.68	-3.826	Shared down (RNA Cluster 1)
E2F1	-1.989	-5.716	-6.641	-4.753	-6.425	-6.641	-6.71	-6.572	1.536	2.445	Shared down (RNA Cluster 1)
TBX2	-3	-5.558	-6.066	-4.69	-6.066	-6.066	-6.066	-5.983	2	3.9	Shared down (RNA Cluster 1)
fulvestrant	2.137	5.31	6.129	4.771	6.126	6.206	6.128	5.966	-2.418	-3.636	Shared down (RNA Cluster 1)
RABL6	-4.243	-5.715	-6.137	-4.583	-6.137	-6.137	-6.137	-6.055	0	3.5	Shared down (RNA Cluster 1)
FOXM1	-4.722	-5.384	-5.64	-4.613	-5.728	-5.728	-5.728	-5.728	0.918	4.055	Shared down (RNA Cluster 1)
8-bromo-cAMP	-3.317	-5.558	-6.059	-4.26	-5.826	-5.827	-5.827	-5.826	0.5	3.852	Shared down (RNA Cluster 1)
PTGER2	-4.61	-5.398	-5.489	-4.123	-5.831	-5.489	-5.489	-5.489	0.816	3.873	Shared down (RNA Cluster 1)
mir-21 (includes others)	4.243	5.568	5.791	3.873	5.616	5.876	5.876	5.791	0	-3.357	Shared down (RNA Cluster 1)
MAGI1	0	4.899	6.325	4.359	6.245	6.403	6.403	6.325	-1.633	-3	Shared down (RNA Cluster 1)
doxorubicin	4.613	5.033	5.586	4.5	5.604	5.068	5.14	5.359	1.262	-2.807	Shared down (RNA Cluster 1)
E2F	-1.698	-5	-5.439	-4.251	-5.439	-5.439	-5.439	-5.352	2.41	3.798	Shared down (RNA Cluster 1)
CCND1	-2.646	-4.529	-5.383	-4.085	-5.383	-5.383	-5.383	-5.291	1.914	3.833	Shared down (RNA Cluster 1)
E2F3	-2.555	-4.762	-5.246	-4.596	-5.475	-5.337	-5.337	-5.337	1.806	2.606	Shared down (RNA Cluster 1)
CDKN1A	2.821	4.792	5.151	4.091	5.241	5.241	5.241	5.151	-1.504	-3.709	Shared down (RNA Cluster 1)
PCLAF	-3.927	-4.886	-4.886	-4.017	-4.785	-4.886	-4.886	-4.886	1.756	3.923	Shared down (RNA Cluster 1)
RB1	2.429	5.102	5.339	4.388	5.339	5.118	5.118	5.254	-1.42	-3.072	Shared down (RNA Cluster 1)
ARVib-7	3.162	4.69	4.69	3.742	4.583	4.69	4.69	4.69	-2	-3.606	Shared down (RNA Cluster 1)
ARVib-31	3.162	4.69	4.69	3.742	4.583	4.69	4.69	4.69	-2	-3.606	Shared down (RNA Cluster 1)
MYOD1	-3.357	-4.99	-4.638	-3.761	-4.638	-4.388	-4.388	-4.638	1.897	3.628	Shared down (RNA Cluster 1)
AREG	-3.873	-4.785	-4.487	-4.231	-4.487	-4.487	-4.487	-4.487	0.788	3.988	Shared down (RNA Cluster 1)
TOR1AIP1	-3.357	-4.472	-4.583	-3.742	-4.583	-4.583	-4.583	-4.583	1.89	3.606	Shared down (RNA Cluster 1)
CD3E	0	-4.243	-5.099	-3.873	-5	-5.196	-5.196	-5.099	2	3.606	Shared down (RNA Cluster 1)
STAT6	-1.982	-4.37	-4.96	-3.637	-4.864	-4.659	-4.659	-4.96	1.671	3.385	Shared down (RNA Cluster 1)
KDM1A	0	-4.461	-4.881	-3.723	-4.981	-4.981	-4.981	-4.981	2.438	3.597	Shared down (RNA Cluster 1)
TNFRSF9	0	-4.359	-5.196	-4	-5.196	-5.292	-5.292	-5.196	1	3.207	Shared down (RNA Cluster 1)
eltanexor	0	3.86	4.973	3.44	5.072	5.072	5.072	4.973	-2.213	-3.293	Shared down (RNA Cluster 1)
BNIP3L	2.646	4.231	4.347	3.162	4.347	4.347	4.347	4.347	-2.236	-3.162	Shared down (RNA Cluster 1)
Irgm1	2.985	3.988	4.231	3.592	4.347	4.347	4.347	4.347	-1.633	-3.302	Shared down (RNA Cluster 1)
cisplatin	4.092	4.384	4.744	3.321	4.528	4.044	3.886	4.035	-0.014	-3.845	Shared down (RNA Cluster 1)
estrogen	-1.352	-4.235	-5.155	-3.787	-4.868	-5.155	-5.155	-5.063	0.441	1.49	Shared down (RNA Cluster 1)
YAP1	-2.431	-3.813	-3.973	-3.681	-3.973	-4.286	-4.286	-4.073	2.242	3.437	Shared down (RNA Cluster 1)
TOX	-2.828	-4.123	-4.264	-3.742	-4.264	-4.264	-4.264	-4.146	1.342	2.887	Shared down (RNA Cluster 1)
AGT	-2.722	-3.345	-4.597	-2.864	-4.495	-4.314	-4.213	-3.864	2.151	3.482	Shared down (RNA Cluster 1)
KDM5B	3.161	4.007	4.232	3.714	4.22	4.347	4.458	4.458	-0.562	-2.634	Shared down (RNA Cluster 1)
MED1	-2.772	-3.953	-4.197	-3.317	-4.197	-4.197	-4.197	-4.197	1.342	3.413	Shared down (RNA Cluster 1)
EGF	-1.924	-3.656	-4.2	-2.792	-4.213	-5.004	-4.904	-4.634	1.964	2.255	Shared down (RNA Cluster 1)
MPT0B291	1.969	3.561	4.297	2.638	4.297	4.297	4.297	4.297	-2.229	-3.291	Shared down (RNA Cluster 1)
RARA	-3.317	-3.8	-3.9	-3.153	-3.9	-4.017	-4.017	-4.017	1.667	3.207	Shared down (RNA Cluster 1)
RB	2.111	4.438	4.342	3.412	4.342	4.112	4.112	4.233	-1.188	-2.624	Shared down (RNA Cluster 1)
H2AZ1	-2.828	-3.873	-3.873	-3.162	-3.873	-3.873	-3.873	-3.873	2.449	3.162	Shared down (RNA Cluster 1)
EP400	-2.36	-3.769	-4.372	-3.207	-4.372	-4.372	-4.372	-4.372	1	2.538	Shared down (RNA Cluster 1)
imipramine blue	2.543	3.524	4.478	2.931	4.478	4.258	4.478	4.478	-0.447	-3.077	Shared down (RNA Cluster 1)
NTRK1	0.896	3.714	4.048	2.887	3.929	4.386	4.386	4.276	-2.53	-3.441	Shared down (RNA Cluster 1)
ESR2	-2.47	-4.233	-3.833	-3.248	-3.712	-4.211	-4.034	-3.934	2.2	2.541	Shared down (RNA Cluster 1)
LIN9	-3.13	-3.689	-3.818	-3.13	-3.818	-3.818	-3.818	-3.818	1.98	3.283	Shared down (RNA Cluster 1)
MYBL2	-3.086	-3.919	-4.029	-3.398	-4.029	-4.029	-4.029	-4.029	1.062	2.562	Shared down (RNA Cluster 1)
LY294002	3.177	4.207	4.649	2.556	4.212	4.542	4.633	4.526	-0.048	-1.555	Shared down (RNA Cluster 1)
VDR	-3.293	-4.193	-4.286	-2.897	-4.286	-3.982	-3.982	-4.286	-0.541	2.242	Shared down (RNA Cluster 1)
EGFR	-1.242	-3.786	-4.594	-3.13	-4.799	-4.963	-4.963	-4.694	0.813	0.86	Shared down (RNA Cluster 1)
CASR	-2.642	-3.752	-4.215	-2.806	-4.215	-4.215	-4.215	-4.215	1.067	2.48	Shared down (RNA Cluster 1)
RBL2	3.105	3.773	4.135	2.922	4.014	4.135	4.135	4.135	0	-3.374	Shared down (RNA Cluster 1)
AR	-3.628	-3.951	-4.167	-2.99	-4.109	-4.279	-4.279	-4.526	-0.229	1.392	Shared down (RNA Cluster 1)
PGR	2.178	3.902	4.078	3.184	3.952	3.965	3.853	4.065	-1.177	-2.757	Shared down (RNA Cluster 1)
TCF3	3.357	4.264	3.962	3	4.146	3.674	3.674	3.962	-0.447	-2.53	Shared down (RNA Cluster 1)
TAL1	-1.667	-3.873	-4.146	-3.162	-4.472	-4.146	-3.838	-4.146	0.816	2.309	Shared down (RNA Cluster 1)
tamoxifen	2.72	3.623	3.988	2.433	4.105	4.219	4.105	4.105	-1.145	-2.116	Shared down (RNA Cluster 1)
SLC15A4	-2.828	-3.742	-4	-3.162	-3.873	-4.123	-4.123	-3.873	0	2.333	Shared down (RNA Cluster 1)
SMAD4	3.538	3.831	3.702	3.265	3.58	3.834	3.834	3.702	-0.468	-2.239	Shared down (RNA Cluster 1)
SMARCB1	2.732	3.444	3.705	2.566	3.705	3.705	3.705	3.583	-1.091	-3.369	Shared down (RNA Cluster 1)
STX18	-2.646	-4	-4.243	-2.236	-4.359	-4.359	-4.359	-4.243	0	1.134	Shared down (RNA Cluster 1)
KDM3B	1.89	3.464	3.606	2.828	3.606	3.742	3.606	3.464	-2.236	-3	Shared down (RNA Cluster 1)
TRPS1	3	3.742	3.742	2.646	3.742	3.742	3.742	3.742	0	-2.646	Shared down (RNA Cluster 1)
FOXO1	-2.313	-3.21	-3.376	-2.194	-3.521	-3.55	-3.412	-3.248	2.348	3.428	Shared down (RNA Cluster 1)
PD98059	1.584	3.047	4.088	2.026	4.197	4.534	4.534	4.197	-0.85	-1.347	Shared down (RNA Cluster 1)
miR-486-5p (and other miRNAs w/seed CCUGUAC)	1.342	3.555	3.946	2.177	4.07	4.07	4.191	4.07	-0.277	-2.39	Shared down (RNA Cluster 1)
1,4-bis[2-(3,5-dichloropyridyloxy)]benzene	-2.415	-3.56	-3.695	-3.121	-3.56	-3.695	-3.695	-3.56	0	2.608	Shared down (RNA Cluster 1)
miR-486-3p (and other miRNAs w/seed GGGGCAG)	1	3.413	3.825	2.177	4.077	3.953	4.077	3.953	-1	-2.39	Shared down (RNA Cluster 1)
SP1	0	-3.532	-3.893	-3.101	-3.772	-4.012	-4.012	-3.893	1.338	2.257	Shared down (RNA Cluster 1)
diethylstilbestrol	-2.81	-3.445	-3.479	-2.81	-3.479	-3.602	-3.843	-3.843	0	2.438	Shared down (RNA Cluster 1)
RBL1	0	3.889	4.249	3.223	4.249	3.844	3.844	4.132	0	-2.254	Shared down (RNA Cluster 1)
ZFP36	2.828	3.13	3.568	2.607	3.568	3.7	3.7	3.568	0	-2.959	Shared down (RNA Cluster 1)
IL10	-3.051	-3.748	-3.892	-2.335	-4.006	-3.325	-3.325	-3.637	-0.506	1.755	Shared down (RNA Cluster 1)
E2F2	0	-3.247	-3.911	-3.242	-3.911	-3.911	-3.911	-3.911	1.114	2.351	Shared down (RNA Cluster 1)
Z-LLL-CHO	-1.337	-3.065	-4.085	-2.538	-3.962	-4.313	-4.215	-3.983	-0.388	1.539	Shared down (RNA Cluster 1)
ELAVL1	-3.145	-3.434	-3.416	-2.781	-3.416	-3.416	-3.416	-3.416	0	2.956	Shared down (RNA Cluster 1)
1,1-diarylethylene-diammonium derivative	2.828	3.606	3.357	3	3.357	3.357	3.357	3.357	0	-3	Shared down (RNA Cluster 1)
vorinostat	1.974	3.224	3.504	3.082	3.375	3.643	3.643	3.643	-1.171	-1.872	Shared down (RNA Cluster 1)
ZNF768	-2.449	-3.317	-3.606	-2.828	-3.606	-3.606	-3.606	-3.606	0	2.333	Shared down (RNA Cluster 1)
N6AMT1	-1.633	-3.357	-3.898	-3.148	-3.898	-4.022	-3.898	-3.898	0	1.134	Shared down (RNA Cluster 1)
entinostat	0	2.53	4.039	3.207	4.154	4.266	4.266	4.039	0	-2.111	Shared down (RNA Cluster 1)
tazemetostat	2.197	3.526	4.032	2.598	4.032	4.032	4.032	4.032	0	0	Shared down (RNA Cluster 1)
FDI6	1.081	2.993	3.595	2.825	3.73	3.73	3.73	3.73	0	-2.443	Shared down (RNA Cluster 1)
TPH1	-2	-3.162	-3.317	-2.828	-3.317	-3.317	-3.317	-3.317	0.447	2.646	Shared down (RNA Cluster 1)
palbociclib	1.615	3.009	2.943	2.739	3.072	3.072	3.072	3.072	-2.196	-2.755	Shared down (RNA Cluster 1)
NRG1	-1.97	-3.013	-2.756	-2.843	-2.756	-3.252	-3.252	-3.095	2.288	2.294	Shared down (RNA Cluster 1)
10E,12Z-octadecadienoic acid	-2.449	-3.317	-3.051	-2.828	-3.051	-3.051	-3.051	-3.051	1	2.646	Shared down (RNA Cluster 1)
BRD4	0	-3.086	-3.521	-2.758	-3.382	-3.521	-3.521	-3.521	1.941	2.168	Shared down (RNA Cluster 1)
PRDM2	2.646	3.464	3.742	0	3.464	3.742	3.742	3.742	0	-2.828	Shared down (RNA Cluster 1)
sirolimus	1.944	3.863	3.409	2.689	3.629	2.997	3.34	3.785	0	-1.639	Shared down (RNA Cluster 1)
TP63	-0.64	-2.788	-3.574	-3.28	-3.488	-3.759	-3.996	-3.624	0.79	1.303	Shared down (RNA Cluster 1)
OICR-9429	2.231	3.155	3.309	2.441	3.309	3.309	3.309	3.309	0	-2.824	Shared down (RNA Cluster 1)
BMPR1A	2.828	3.207	3.357	2.828	3.207	3.357	3.357	3.357	0	-1.633	Shared down (RNA Cluster 1)
JQ1	0	3.113	3.535	3.094	3.535	3.535	3.535	3.535	-1.452	-1.709	Shared down (RNA Cluster 1)
SP2509	2.449	3.692	4.18	0	4.18	4.18	4.18	4.18	0	0	Shared down (RNA Cluster 1)
cephaloridine	0	-3.051	-3.9	-2.887	-3.771	-3.771	-3.9	-3.771	0	1.897	Shared down (RNA Cluster 1)
E2F6	0	2.72	3.357	3.302	3.357	3.357	3.357	3.208	-1.387	-2.813	Shared down (RNA Cluster 1)
interferon alpha	-2.828	-2.897	-3.128	-2.37	-3.147	-3.646	-3.646	-3.147	-0.038	1.857	Shared down (RNA Cluster 1)
imatinib	2.4	2.889	3.476	2.233	3.354	3.377	3.377	3.596	0	-1.678	Shared down (RNA Cluster 1)
hydroxyurea	0	-2.636	-3.521	-2.646	-3.748	-3.521	-3.639	-3.504	0.943	2.064	Shared down (RNA Cluster 1)
KAT2A	0	-3.101	-3.818	-2.937	-3.818	-3.818	-3.818	-3.686	0	1.114	Shared down (RNA Cluster 1)
S100A6	-2.449	-3.162	-3.162	-2.449	-3.162	-3.162	-3.162	-3.162	0	2	Shared down (RNA Cluster 1)
HNF1A-AS1	-2	-3	-3	-2.828	-3	-3	-3	-3	0	2.828	Shared down (RNA Cluster 1)
GLIS3	2.828	3	3	2.449	3	3	3	3	0	-2.236	Shared down (RNA Cluster 1)
MYB	0	-2.923	-3.358	-2.174	-3.506	-3.764	-3.764	-3.629	0.543	1.295	Shared down (RNA Cluster 1)
PTEN	2.557	3.183	3.274	2.141	3.511	3.121	2.899	3.045	0.016	-1.111	Shared down (RNA Cluster 1)
DYRK1A	1.981	2.99	2.804	2.224	2.804	2.804	3.305	3.305	0	-2.635	Shared down (RNA Cluster 1)
SALL4	-1	-2.449	-3.317	-2.449	-3.317	-3.317	-3.317	-3.317	0	2.236	Shared down (RNA Cluster 1)
MCL1	2.449	2.828	2.828	2.449	2.828	2.828	2.828	2.828	0	-2.646	Shared down (RNA Cluster 1)
FGFR1	-1.767	-2.706	-3.196	-2.635	-3.041	-3.196	-3.196	-3.196	0	1.499	Shared down (RNA Cluster 1)
dihydrotestosterone	-1.982	-2.965	-2.566	-2.72	-1.99	-2.337	-2.794	-2.659	1.392	2.989	Shared down (RNA Cluster 1)
olaparib	-1.694	-2.607	-3.012	-2.481	-3.162	-3.162	-3.162	-3.162	0	1.824	Shared down (RNA Cluster 1)
volasertib	2	3	3.053	2	3.053	3.053	3.053	3.053	0	-2	Shared down (RNA Cluster 1)
PDK1	2.449	2.646	2.828	2.236	2.828	2.828	2.828	2.828	0	-2.449	Shared down (RNA Cluster 1)
miR-34a-5p (and other miRNAs w/seed GGCAGUG)	0	2.443	3.41	2.229	3.116	3.41	3.41	3.41	-0.831	-1.46	Shared down (RNA Cluster 1)
nilotinib	2.449	3	3.162	2.449	3.162	3.162	3.162	3.162	0	0	Shared down (RNA Cluster 1)
CD3 (complex)	0	-2.534	-3.622	-2	-3.488	-3.4	-3.4	-3.622	-1.461	0	Shared down (RNA Cluster 1)
butyric acid	0	2.791	3.535	1.982	3.396	3.67	3.535	3.535	0	-0.943	Shared down (RNA Cluster 1)
lactacystin	0	-2.63	-2.95	-2.433	-2.95	-3.113	-2.985	-2.813	1	2.236	Shared down (RNA Cluster 1)
miR-146a-5p (and other miRNAs w/seed GAGAACU)	0	2.985	2.985	2.63	2.985	3.148	3.148	3.148	0	-2	Shared down (RNA Cluster 1)
RHOJ	0	2.646	3.162	2.646	3.162	3.162	3.162	3	0	-2	Shared down (RNA Cluster 1)
CDKN1C	0	2.828	3.162	2.236	3.162	3.162	3.162	3.162	0	-2	Shared down (RNA Cluster 1)
dexamethasone	-0.163	2.448	3.488	1.035	3.516	3.271	3.55	3.55	-0.668	-1.097	Shared down (RNA Cluster 1)
IFNB1	0	2.646	2.985	2.646	2.985	2.985	2.985	2.985	-1.109	-1.109	Shared down (RNA Cluster 1)
miR-291a-3p (and other miRNAs w/seed AAGUGCU)	2.423	2.802	2.974	2.229	2.823	2.974	3.137	2.974	0	0	Shared down (RNA Cluster 1)
CD24	-2.449	-2.646	-2.646	-2	-2.646	-2.646	-2.646	-2.646	0	2	Shared down (RNA Cluster 1)
26S proteasome	-1.802	-2.152	-2.635	-2.668	-2.805	-2.967	-2.967	-2.805	0	1.522	Shared down (RNA Cluster 1)
USP47	2	2.828	2.714	2.449	3.162	2.714	2.714	2.714	0	-1	Shared down (RNA Cluster 1)
SIX2	0	2.646	3	2.236	3	3	3	3	0	-2.236	Shared down (RNA Cluster 1)
4-nitroquinoline-1-oxide	-2.236	-2.646	-2.646	-2	-2.646	-2.646	-2.646	-2.646	0	2	Shared down (RNA Cluster 1)
BMS-690514	0	3.162	3.317	2.449	3.317	3.317	3.317	3.162	0	0	Shared down (RNA Cluster 1)
IGF1	-2.198	-2.764	-2.873	-2.278	-2.469	-2.699	-3.131	-2.975	0.608	0	Shared down (RNA Cluster 1)
TNFSF11	-2.449	-2.828	-2.333	0	-2.333	-3.04	-3.04	-2.53	0.946	2.339	Shared down (RNA Cluster 1)
rebemadlin	1.954	2.586	2.586	2.183	2.586	2.586	2.586	2.586	0	-2.183	Shared down (RNA Cluster 1)
poly rI:rC-RNA	-2	-2.529	-2.648	-2.135	-2.98	-2.698	-2.847	-2.98	-0.163	0.854	Shared down (RNA Cluster 1)
miR-17-5p (and other miRNAs w/seed AAAGUGC)	0.585	2.455	3.138	2.029	3.138	3.138	3.138	3.138	-0.508	-0.543	Shared down (RNA Cluster 1)
SPARC	0	2.828	3.207	2.236	3.357	2.84	3	3	0	-1.342	Shared down (RNA Cluster 1)
daporinad	1.342	2.646	2.53	2.449	3	2.53	2.53	2.53	0	-2.236	Shared down (RNA Cluster 1)
KPT-9274	0	2.213	2.619	2.213	2.619	2.619	2.619	2.619	-1.987	-2.216	Shared down (RNA Cluster 1)
ERG	-2.449	-2.517	-3.02	0	-2.54	-3.168	-3.168	-3.02	-0.447	1.342	Shared down (RNA Cluster 1)
TGFBR2	1.89	2.335	2.366	2.646	2.54	2.54	2.54	2.54	-0.555	-1.706	Shared down (RNA Cluster 1)
KAT6A	-1	-2.236	-2.985	-2.236	-2.985	-2.985	-2.985	-2.985	0	1.109	Shared down (RNA Cluster 1)
NLRP3	0	2.714	2.685	3	2.685	2.685	2.685	2.685	0	-2.219	Shared down (RNA Cluster 1)
HIF1A-AS2	0	-2.626	-2.973	-2	-2.973	-2.8	-2.973	-2.973	0	1.987	Shared down (RNA Cluster 1)
KLF5	-1.922	-2.37	-2.748	-2.156	-2.748	-2.748	-2.748	-2.748	0	1.043	Shared down (RNA Cluster 1)
thiostrepton	0	2.75	2.75	2.156	2.75	2.75	2.75	2.75	0	-2.566	Shared down (RNA Cluster 1)
NCOA3	0	-2.209	-3.263	-2.224	-3.263	-3.263	-3.119	-3.119	0	0.739	Shared down (RNA Cluster 1)
ATF6	-2.236	-2.449	-2.611	-2	-2.611	-2.611	-2.611	-2.611	0	1.3	Shared down (RNA Cluster 1)
FGF2	-1.103	-2.781	-3.038	0	-3.012	-3.472	-3.061	-2.717	0.92	0.786	Shared down (RNA Cluster 1)
NTRK2	0	-2.359	-2.9	-2.345	-2.9	-2.561	-2.561	-2.735	0	2.219	Shared down (RNA Cluster 1)
HNRNPAB	0	-2.646	-2.646	-2.449	-2.646	-2.646	-2.646	-2.646	0	2.236	Shared down (RNA Cluster 1)
TP73	2.949	2.918	2.554	1.986	2.041	2.244	2.041	2.041	-0.405	-1.251	Shared down (RNA Cluster 1)
GW3965	2.433	1.961	2.377	2.157	2.377	2.377	2.377	2.377	0	-1.982	Shared down (RNA Cluster 1)
epigallocatechin-gallate	2.2	2.534	2.714	1.671	2.714	2.177	2.177	2.335	0	-1.671	Shared down (RNA Cluster 1)
THZ1	0	2.236	2.818	1.987	2.982	2.982	2.982	2.818	0	-1.192	Shared down (RNA Cluster 1)
ARL4D	0	-2.449	-2.646	-2.236	-2.646	-2.646	-2.646	-2.646	0	2	Shared down (RNA Cluster 1)
NDUFA13	0	2.631	2.815	1.997	2.815	2.815	2.815	2.815	0	-1.029	Shared down (RNA Cluster 1)
ASCL1	0	-2.621	-2.8	-2.213	-2.8	-2.8	-2.8	-2.8	0	0.849	Shared down (RNA Cluster 1)
EIF4E	0	-1.907	-2.695	-1.916	-3.05	-2.858	-2.858	-2.695	0	1.672	Shared down (RNA Cluster 1)
asciminib	0	2.646	2.998	1.997	2.998	2.998	2.998	2.998	0	0	Shared down (RNA Cluster 1)
Cdkn2a	0	2.086	2.858	1.65	2.858	3.173	2.858	2.858	-0.684	-0.575	Shared down (RNA Cluster 1)
metformin	0	2.339	3.176	0	3.176	3.036	3.315	3.475	0.598	-0.408	Shared down (RNA Cluster 1)
CTNNB1	0	0	-3.881	0	-3.662	-3.746	-3.87	-3.746	-0.391	-0.222	Shared down (RNA Cluster 1)
miR-16-5p (and other miRNAs w/seed AGCAGCA)	2.236	2.433	2.901	0	2.729	3.068	3.068	3.068	0	0	Shared down (RNA Cluster 1)
EWSR1	-2	-2.828	-2.333	-2.449	-2.333	-2.333	-2.333	-2.333	0.447	0	Shared down (RNA Cluster 1)
VEGFA	0	0	-3.365	0	-3.229	-3.498	-3.498	-3.365	0.679	1.666	Shared down (RNA Cluster 1)
MYCN	0	-1.982	-2.789	-2.219	-2.789	-2.789	-2.789	-2.789	0	1.109	Shared down (RNA Cluster 1)
ursolic acid	0	2.646	3.302	0	3.302	3.302	3.302	3.302	0	0	Shared down (RNA Cluster 1)
ATP7B	0	2.333	2.53	1.89	2.53	2.53	2.53	2.53	0	-2.236	Shared down (RNA Cluster 1)
MXD1	2.449	2.646	2.795	0	2.795	2.795	2.795	2.795	0	0	Shared down (RNA Cluster 1)
PAX6	0	2.646	2.828	2.236	2.828	2.828	2.828	2.828	0	0	Shared down (RNA Cluster 1)
eflornithine	0	2.781	3.226	0	3.226	3.226	3.226	3.226	0	0	Shared down (RNA Cluster 1)
REL	0	-2.534	-2.692	-1.915	-2.87	-2.87	-2.87	-2.87	0	0.233	Shared down (RNA Cluster 1)
DNMT3A	1.103	2.4	2.339	2.449	2.529	1.992	2.335	2.709	0	-0.946	Shared down (RNA Cluster 1)
let-7a-5p (and other miRNAs w/seed GAGGUAG)	0	2.63	2.789	2.219	2.789	2.789	2.789	2.789	0	0	Shared down (RNA Cluster 1)
HSPB1	-2.216	-2.429	-2.429	-1.98	-2.429	-2.429	-2.429	-2.429	0	0	Shared down (RNA Cluster 1)
PDE4D	0	1.667	2.138	2.646	2.324	2.5	2.5	2.324	0	-2.646	Shared down (RNA Cluster 1)
SPRYD7	0	2.621	2.621	0	2.621	2.97	2.97	2.621	0	-2.216	Shared down (RNA Cluster 1)
RORA	0	-2.236	-2.828	-2.236	-2.828	-2.828	-2.828	-2.828	0	0	Shared down (RNA Cluster 1)
UXT	0	2.215	2.431	2.219	2.431	2.431	2.431	2.431	0	-1.997	Shared down (RNA Cluster 1)
TFDP1	0	-2.429	-2.791	-2.2	-2.791	-2.791	-2.791	-2.791	0	0	Shared down (RNA Cluster 1)
NSUN6	0	-2.646	-2.646	-2.646	-2.646	-2.646	-2.646	-2.646	0	0	Shared down (RNA Cluster 1)
MEX3A	-1.982	-2.425	-2.425	0	-2.425	-2.425	-2.425	-2.425	0	1.982	Shared down (RNA Cluster 1)
ZC3H12B	2.201	2.201	2.414	0	2.414	2.414	2.414	2.414	0	-1.961	Shared down (RNA Cluster 1)
MEF2D	0	2.236	2.828	2	2.828	2.828	2.828	2.646	0	0	Shared down (RNA Cluster 1)
sulforafan	1.067	1.912	2.138	2	2.63	2.138	2.138	2.138	0	-1.982	Shared down (RNA Cluster 1)
4-hydroxytamoxifen	0	2.607	2.765	2.412	2.586	2.183	2.375	2.765	0	0.412	Shared down (RNA Cluster 1)
CREB1	-1.387	-2.168	-2.226	-1.508	-2.352	-2.678	-2.819	-2.532	0	0.324	Shared down (RNA Cluster 1)
MET	0	-2.626	-2.067	0	-2.067	-2.277	-2.277	-2.067	1.982	2.614	Shared down (RNA Cluster 1)
KRAS	-1.44	-1.927	-2.28	-0.949	-2.28	-2.216	-2.022	-1.884	0.864	2.089	Shared down (RNA Cluster 1)
miR-124-3p (and other miRNAs w/seed AAGGCAC)	0	2.826	2.987	0	2.987	2.987	2.987	2.987	0	0	Shared down (RNA Cluster 1)
TLX1	0	0	-2.646	-2.236	-2.449	-2.646	-2.646	-2.646	0	2.449	Shared down (RNA Cluster 1)
NFKBIA	0	-1.897	-2.692	-2.333	-2.399	-2.287	-2.287	-2.399	0.108	1.296	Shared down (RNA Cluster 1)
milademetan	0	2.646	2.646	2	2.449	2.646	2.646	2.646	0	0	Shared down (RNA Cluster 1)
PURPL	-2	-2.646	-2.646	0	-2.449	-2.646	-2.646	-2.646	0	0	Shared down (RNA Cluster 1)
selinexor	0	2.646	2.646	2	2.449	2.646	2.646	2.646	0	0	Shared down (RNA Cluster 1)
mir-34 (includes others)	0	1.772	2.807	1.954	2.254	2.777	2.952	2.807	-0.024	-0.314	Shared down (RNA Cluster 1)
NR4A3	-2	-2.236	-2.236	-2.236	-2.236	-2.236	-2.236	-2.236	0	0	Shared down (RNA Cluster 1)
CSF1	0	0	-3.269	0	-2.784	-3.382	-3.382	-3.269	0	1.496	Shared down (RNA Cluster 1)
phytohemagglutinin	0	-2.813	-2.985	0	-3.148	-2.72	-2.72	-3.148	0	0	Shared down (RNA Cluster 1)
LAS1L	0	0	-2.646	-2.236	-2.646	-2.646	-2.646	-2.646	0	2	Shared down (RNA Cluster 1)
miR-24-3p (and other miRNAs w/seed GGCUCAG)	0	2.39	2.579	2.176	2.579	2.579	2.579	2.579	0	0	Shared down (RNA Cluster 1)
bee venom	2	2.449	2.091	2	2.635	2.091	2.091	2.091	0	0	Shared down (RNA Cluster 1)
TGFB2	2.392	1.984	1.534	2.586	1.534	1.534	1.534	1.534	0	-2.795	Shared down (RNA Cluster 1)
ibrutinib	0	2.449	2.785	0	2.6	2.785	2.785	2.6	0	-1.387	Shared down (RNA Cluster 1)
HRAS	0	-2.369	-2.376	-1.213	-2.376	-2.72	-2.72	-2.736	-0.022	0.795	Shared down (RNA Cluster 1)
ACTB	-2	-2.449	-2.449	0	-2.449	-1.89	-1.89	-1.89	0	2.236	Shared down (RNA Cluster 1)
silibinin	0	2.2	2.61	0	2.61	2.61	2.61	2.61	0	-1.958	Shared down (RNA Cluster 1)
SOX17	1.964	2.2	2.2	2	2.2	2.2	2.2	2.2	0	0	Shared down (RNA Cluster 1)
N-Ac-Leu-Leu-norleucinal	0	-2.191	-2.599	-1.964	-2.599	-2.599	-2.599	-2.599	0	0	Shared down (RNA Cluster 1)
LLGL2	0	-2.449	-2.449	-2.449	-2.449	-2.449	-2.449	-2.449	0	0	Shared down (RNA Cluster 1)
CCNE1	0	-1.82	-2.218	-1.937	-2.218	-2.218	-2.218	-2.218	0	2.219	Shared down (RNA Cluster 1)
MDM2	0	-1.77	-2.667	-1.77	-2.667	-2.667	-2.667	-2.667	0	-0.138	Shared down (RNA Cluster 1)
COPS5	-3.069	-1.679	-1.821	-0.667	-1.736	-1.821	-1.821	-1.963	-1.155	-1.279	Shared down (RNA Cluster 1)
PDGF-BB	0	-1.937	-3.073	0	-2.376	-3.228	-3.371	-2.915	0	0	Shared down (RNA Cluster 1)
RAD51	-0.816	-1.667	-2.144	-1.673	-1.941	-2.144	-2.144	-2.144	0	2.186	Shared down (RNA Cluster 1)
RXRA	0	-2.549	-2.549	-1.925	-2.358	-2.549	-2.549	-2.358	0	0	Shared down (RNA Cluster 1)
TNKS1BP1	0	-2	-2.449	0	-2.646	-2.646	-2.646	-2.449	0	2	Shared down (RNA Cluster 1)
RAF1	0	-2.425	-2.178	0	-2.376	-2.578	-2.578	-2.578	1.387	0.728	Shared down (RNA Cluster 1)
miR-143-3p (and other miRNAs w/seed GAGAUGA)	0	2.166	2.386	1.928	2.198	2.386	2.386	2.386	0	-0.932	Shared down (RNA Cluster 1)
PAX8	0	-1.982	-2.431	-1.982	-2.431	-2.626	-2.626	-2.626	0	0	Shared down (RNA Cluster 1)
NB115	1.134	1.941	2.138	1.265	2.138	2.138	2.138	2.138	0	-1.667	Shared down (RNA Cluster 1)
WAKMAR1	0	-2.402	-2.402	0	-2.402	-2.402	-2.402	-2.402	0	2.191	Shared down (RNA Cluster 1)
miR-139-5p (miRNAs w/seed CUACAGU)	0	2.431	2.431	1.981	2.431	2.431	2.431	2.431	0	0	Shared down (RNA Cluster 1)
ACTL6A	-2	-2.236	-2.449	0	-2.449	-2.449	-2.449	-2.449	0	0	Shared down (RNA Cluster 1)
HCAR2	2	2.236	2.449	0	2.449	2.449	2.449	2.449	0	0	Shared down (RNA Cluster 1)
EIF3E	0	2.2	2.414	2.2	2.414	2.414	2.414	2.414	0	0	Shared down (RNA Cluster 1)
CHD8	2.236	2.646	1.913	2	1.913	1.913	1.913	1.913	0	0	Shared down (RNA Cluster 1)
TOB1	0	2.611	2.795	0	2.611	2.795	2.795	2.795	0	0	Shared down (RNA Cluster 1)
FABP3	0	2.213	2.425	1.98	2.425	2.425	2.425	2.425	0	0	Shared down (RNA Cluster 1)
IL1B	0	2.854	2.591	2.523	2.181	1.491	1.278	2.334	1.06	0	Shared down (RNA Cluster 1)
CEBPE	0	2.236	2.449	2	2.449	2.449	2.449	2.236	0	0	Shared down (RNA Cluster 1)
ARID3A	0	-2.236	-2.828	0	-2.646	-2.828	-2.828	-2.828	0	0	Shared down (RNA Cluster 1)
medroxyprogesterone acetate	0.497	-1.591	-2.073	-1.592	-1.905	-2.553	-2.553	-2.151	0.168	1.061	Shared down (RNA Cluster 1)
filgrastim	0	1.767	2.454	0	2.401	2.616	2.616	2.616	0	-1.51	Shared down (RNA Cluster 1)
CDK4/6	0	0	-2.401	-1.961	-2.401	-2.401	-2.401	-2.401	0	1.961	Shared down (RNA Cluster 1)
TRAF2	-1.987	-2.02	-2.02	0	-2.02	-2.02	-2.02	-2.02	0	1.767	Shared down (RNA Cluster 1)
NB73	1.414	1.807	2	0.905	2	2	2	2	0	-1.667	Shared down (RNA Cluster 1)
ASXL3	1	2.121	2.333	0	2.121	2.53	2.53	2.333	0	-0.816	Shared down (RNA Cluster 1)
CIZ1	0	2.646	2.646	0	2.449	2.646	2.646	2.646	0	0	Shared down (RNA Cluster 1)
ZFP91	0	2.236	2.236	2	2.236	2.236	2.236	2.236	0	0	Shared down (RNA Cluster 1)
ROR1	0	-2.2	-2.2	-2.2	-2.2	-2.2	-2.2	-2.2	0	0	Shared down (RNA Cluster 1)
CCNK	0	-2.563	-2.563	0	-2.563	-2.563	-2.563	-2.563	0	0	Shared down (RNA Cluster 1)
OGT	-1	-1.706	-2.412	0	-2.412	-1.941	-1.941	-1.941	0	1.964	Shared down (RNA Cluster 1)
NFE2L2	0	-1.844	-2.765	0	-2.607	-2.479	-2.636	-2.917	0	0	Shared down (RNA Cluster 1)
CDK5	0	2	2.236	2	2.236	2.236	2.236	2.236	0	0	Shared down (RNA Cluster 1)
CDK5R1	0	-2	-2.236	-2	-2.236	-2.236	-2.236	-2.236	0	0	Shared down (RNA Cluster 1)
NELFCD	0	-2	-2.236	-2	-2.236	-2.236	-2.236	-2.236	0	0	Shared down (RNA Cluster 1)
NELFE	0	-2	-2.236	-2	-2.236	-2.236	-2.236	-2.236	0	0	Shared down (RNA Cluster 1)
NELFA	0	-2	-2.236	-2	-2.236	-2.236	-2.236	-2.236	0	0	Shared down (RNA Cluster 1)
CTLA4	2	2.236	2.236	0	2	2.236	2.236	2.236	0	0	Shared down (RNA Cluster 1)
kainic acid	0	0	-2.621	0	-2.621	-2.97	-2.97	-2.804	0	1.131	Shared down (RNA Cluster 1)
baicalein	0	2.213	2.58	0	2.58	2.58	2.58	2.58	0	0	Shared down (RNA Cluster 1)
mir-223	0.655	0	2.095	2.19	1.89	2.095	2.095	2.095	0	-1.951	Shared down (RNA Cluster 1)
ANGPT2	0	-2.219	-2.607	0	-2.412	-2.607	-2.607	-2.607	0	0	Shared down (RNA Cluster 1)
FBXO5	0	-1.982	-2.219	-1.982	-2.219	-2.219	-2.219	-2.219	0	0	Shared down (RNA Cluster 1)
NAE1	-2	-1.633	-1.633	-1	-1.633	-1.633	-1.633	-1.633	0	2.236	Shared down (RNA Cluster 1)
L-arginine	-2	-2.236	-1.89	-1.342	-1.414	-2.121	-2.121	-1.89	0	0	Shared down (RNA Cluster 1)
IKK (complex)	0	-2	-2.02	0	-2.248	-2.248	-2.248	-2.248	0	1.98	Shared down (RNA Cluster 1)
LCN2	0	-2.433	-2.433	0	-2.433	-2.621	-2.621	-2.433	0	0	Shared down (RNA Cluster 1)
NKX2-3	0	-1.89	-1.89	-1.633	-1.89	-1.414	-1.414	-1.89	1	1.89	Shared down (RNA Cluster 1)
wortmannin	1.119	0	2.549	0	2.549	2.204	2.549	2.923	0.117	-0.856	Shared down (RNA Cluster 1)
ERK1/2	0	0	-2.184	0	-2.184	-2.743	-2.743	-2.376	1.463	1.124	Shared down (RNA Cluster 1)
SMOC2	0	-2.449	-2.449	0	-2.449	-2.449	-2.449	-2.449	0	0	Shared down (RNA Cluster 1)
MDL 73811	0	2.449	2.449	0	2.449	2.449	2.449	2.449	0	0	Shared down (RNA Cluster 1)
mibolerone	0	-2.449	-2.646	0	-2.646	-2.121	-2.121	-2.646	0	0	Shared down (RNA Cluster 1)
miR-483-3p (miRNAs w/seed CACUCCU)	0	2.437	2.437	0	2.437	2.437	2.437	2.437	0	0	Shared down (RNA Cluster 1)
ADCYAP1	0	2.828	2.132	1.746	1.442	1.442	1.114	1.114	-0.689	-1.982	Shared down (RNA Cluster 1)
FUS	0	-2.236	-2.449	0	-2.449	-2.449	-2.449	-2.449	0	0	Shared down (RNA Cluster 1)
gemcitabine	0	-1.72	-1.594	-1.803	-1.594	-1.768	-1.768	-1.768	1.295	1.143	Shared down (RNA Cluster 1)
ribociclib	0	2.231	2.444	0	2.444	2.444	2.444	2.444	0	0	Shared down (RNA Cluster 1)
pirinixic acid	0	-2.597	-2.613	0	-2.446	-2.064	-2.064	-2.613	0	0	Shared down (RNA Cluster 1)
MFAP5	0	1.408	2.132	0	2.132	2.132	2.132	2.132	0	-2.236	Shared down (RNA Cluster 1)
hydrogen peroxide	1.016	1.69	1.331	1.828	1.843	1.168	0.871	1.031	-0.802	-2.713	Shared down (RNA Cluster 1)
EIF4G1	0	0	-2.236	-2.236	-2.449	-2.449	-2.449	-2.449	0	0	Shared down (RNA Cluster 1)
KDM8	0	-2.236	-2.449	0	-2.449	-2.449	-2.449	-2.236	0	0	Shared down (RNA Cluster 1)
SPI1	0.374	1.182	2.153	1.489	2.275	1.769	1.769	2.153	-0.42	-0.61	Shared down (RNA Cluster 1)
benzyl isothiocyanate	0	1.997	2.233	0	2.233	2.233	2.233	2.233	0	-1.029	Shared down (RNA Cluster 1)
ZNF281	0	0	-2.39	0	-2.39	-2.39	-2.39	-2.39	0	2.177	Shared down (RNA Cluster 1)
PCBP2	0	-2.236	-2.236	0	-2.449	-2.449	-2.449	-2.236	0	0	Shared down (RNA Cluster 1)
miR-520d-5p (and other miRNAs w/seed UACAAAG)	2	2	2	0	2	2	2	2	0	0	Shared down (RNA Cluster 1)
gefitinib	0	1.977	2.602	0	2.602	1.927	1.927	2.602	0	0.343	Shared down (RNA Cluster 1)
diethylnitrosamine	0	0	-2.611	0	-2.414	-2.611	-2.611	-2.611	1.091	0	Shared down (RNA Cluster 1)
MTLN	0	-2.213	-2.213	0	-2.425	-2.425	-2.425	-2.213	0	0	Shared down (RNA Cluster 1)
5-fluorouracil	1.96	1.906	1.629	1.72	1.246	1.38	1.38	1.629	-0.416	-0.595	Shared down (RNA Cluster 1)
E2F7	0	0	1.98	1.98	1.98	1.98	1.98	1.98	0	-1.98	Shared down (RNA Cluster 1)
uric acid	0.277	1.66	1.935	1.449	2.228	1.935	1.935	1.935	0	-0.485	Shared down (RNA Cluster 1)
ERBB3	0	-2.043	-2.043	-2.449	-2.043	-1.567	-1.567	-2.043	0	0	Shared down (RNA Cluster 1)
SND1	-2	-1.667	-1.897	0	-1.414	-1.897	-1.897	-1.897	0	1	Shared down (RNA Cluster 1)
ADIPOR1	0	-2	-2.236	0	-2.236	-2.449	-2.449	-2.236	0	0	Shared down (RNA Cluster 1)
TFAP2A	0	-0.898	-1.628	-1.245	-1.628	-1.628	-1.628	-1.881	2.222	0.844	Shared down (RNA Cluster 1)
COH29	0	0	2	2	2.236	2.449	2.449	2.449	0	0	Shared down (RNA Cluster 1)
miR-1-3p (and other miRNAs w/seed GGAAUGU)	0	0	2.607	0	2.607	2.789	2.789	2.789	0	0	Shared down (RNA Cluster 1)
troglitazone	0	1.304	2.176	0.664	1.448	1.665	1.909	1.909	-0.991	-1.35	Shared down (RNA Cluster 1)
CHEK1	0	-2.153	-1.415	-2.177	-1.415	-1.415	-1.415	-1.415	0	1.948	Shared down (RNA Cluster 1)
bisindolylmaleimide I	0	0	2.449	0	2.449	2.449	2.449	2.449	0	-1	Shared down (RNA Cluster 1)
CREB	0	-1.997	-1.724	0	-2.068	-1.724	-1.973	-1.973	-1.004	-0.756	Shared down (RNA Cluster 1)
7-(4-fluorobenzylamino)-1,3,4,8-tetrahydropyrrolo[4,3,2-de]quinolin-8(1H)-one	0	2	2.236	0	2.236	2.236	2.236	2.236	0	0	Shared down (RNA Cluster 1)
TYK2	0	2	2.236	0	2.236	2.236	2.236	2.236	0	0	Shared down (RNA Cluster 1)
MDM4	0	-2	-2.236	0	-2.236	-2.236	-2.236	-2.236	0	0	Shared down (RNA Cluster 1)
ID2	0	2.156	1.609	1.941	1.179	0.728	0.728	1.065	-1.664	-2.059	Shared down (RNA Cluster 1)
TNFRSF1A	0	0	2.449	0	2.449	1.89	1.89	2.449	0	-2	Shared down (RNA Cluster 1)
miR-92a-3p (and other miRNAs w/seed AUUGCAC)	0	2	2.219	0	2.219	2.219	2.219	2.219	0	0	Shared down (RNA Cluster 1)
AFAP1-AS1	0	-2	-2.219	0	-2.219	-2.219	-2.219	-2.219	0	0	Shared down (RNA Cluster 1)
LIN28A	0	-1.977	-2.207	0	-2.207	-2.207	-2.207	-2.207	0	0	Shared down (RNA Cluster 1)
STUB1	0	1.342	2.121	1	2.121	2.121	2.121	2.121	0	0	Shared down (RNA Cluster 1)
SREBF2	0	-2.2	-1.706	-2.2	-1.706	-1.706	-1.706	-1.706	0	0	Shared down (RNA Cluster 1)
HDAC1	0	1.554	1.316	2.646	1.316	1.316	1.316	1.108	0	-2.357	Shared down (RNA Cluster 1)
IL4	0	-2.123	-2.142	0	0	-1.37	-1.66	-2.426	-2.577	-0.616	Shared down (RNA Cluster 1)
dihydroartemisinin	0	1.949	2.19	0	2.19	2.19	2.19	2.19	0	0	Shared down (RNA Cluster 1)
curcumin	0	1.666	2.125	0	2.125	2.715	2.559	0	-0.494	-1.209	Shared down (RNA Cluster 1)
HSF1	-0.063	-1.452	-1.942	-1.72	-1.942	-1.911	-1.703	-1.728	0	-0.399	Shared down (RNA Cluster 1)
trans-cinnamaldehyde	1	1.633	1.633	1	1.633	1.633	1.633	1.633	0	-1	Shared down (RNA Cluster 1)
5-fluoro-2-hydroxycinnamaldehyde	1	1.633	1.633	1	1.633	1.633	1.633	1.633	0	-1	Shared down (RNA Cluster 1)
5-fluoro-2-benzoyloxycinnamaldehyde	1	1.633	1.633	1	1.633	1.633	1.633	1.633	0	-1	Shared down (RNA Cluster 1)
TNFSF13	0	2	1.408	2	1.408	1.408	1.408	1.109	0	-1.982	Shared down (RNA Cluster 1)
PML	0	2.132	1.726	1.941	1.726	1.726	1.726	1.726	0	0	Shared down (RNA Cluster 1)
alvocidib	0	1.214	2.073	0	1.834	2.073	2.073	2.073	0	-1.276	Shared down (RNA Cluster 1)
CMTM3	0	0	-2.449	-1	-2.236	-2.449	-2.236	-2.236	0	0	Shared down (RNA Cluster 1)
IFNG	0	0	2.847	0	2.266	2.249	1.96	2.397	-0.822	0	Shared down (RNA Cluster 1)
NRIP1	0	0	2	0	2	2.236	2.236	2	0	-2	Shared down (RNA Cluster 1)
cholecalciferol	0	1.741	1.178	1.981	1.178	1.42	1.42	1.42	0	-1.981	Shared down (RNA Cluster 1)
FOXP3	0	0	2.375	0	2.375	2.57	2.57	2.375	0	0	Shared down (RNA Cluster 1)
TK1	0	-2.2	-2.414	0	0	-2.611	-2.611	-2.414	0	0	Shared down (RNA Cluster 1)
NFYA	0	0	-2.213	0	-2.213	-2.213	-2.213	-2.213	0	0.975	Shared down (RNA Cluster 1)
fluocinolone acetonide	0	2	2	0	2	2	2	2	0	0	Shared down (RNA Cluster 1)
acetate	0	2	2	0	2	2	2	2	0	0	Shared down (RNA Cluster 1)
adenine	0	-2	-2	0	-2	-2	-2	-2	0	0	Shared down (RNA Cluster 1)
pembrolizumab	0	2	2	0	2	2	2	2	0	0	Shared down (RNA Cluster 1)
UPF1	0	2	2	0	2	2	2	2	0	0	Shared down (RNA Cluster 1)
HOXD10	0	2	2	0	2	2	2	2	0	0	Shared down (RNA Cluster 1)
MRPL35	0	-2	-2	0	-2	-2	-2	-2	0	0	Shared down (RNA Cluster 1)
IFNA2	0	1.969	0.95	1.964	0.655	0.655	0.655	0.655	-2	-2.412	Shared down (RNA Cluster 1)
CDK1	0	-1.983	-1.983	0	-1.983	-1.983	-1.983	-1.983	0	0	Shared down (RNA Cluster 1)
KU-55933	0	1.982	1.982	0	1.982	1.982	1.982	1.982	0	0	Shared down (RNA Cluster 1)
epothilone B	0	1.982	1.982	0	1.982	1.982	1.982	1.982	0	0	Shared down (RNA Cluster 1)
TAF1D	0	-1.982	-1.982	0	-1.982	-1.982	-1.982	-1.982	0	0	Shared down (RNA Cluster 1)
CKS1B	0	-1.981	-1.981	0	-1.981	-1.981	-1.981	-1.981	0	0	Shared down (RNA Cluster 1)
pentane-1,5-diyl-bis-(9-(2-methylbenzyl)-9H-pyrido[3,4-b]indole-3-carboxylate)	0	1.98	1.98	0	1.98	1.98	1.98	1.98	0	0	Shared down (RNA Cluster 1)
PBRM1	0	1.98	1.98	0	1.98	1.98	1.98	1.98	0	0	Shared down (RNA Cluster 1)
LATS2	0	-1.342	-1.633	0	-1.633	-1.633	-1.633	-1.633	1	1.342	Shared down (RNA Cluster 1)
GLI2	0	-2.2	-2.385	0	-2.385	0	-2.385	-2.385	0	0	Shared down (RNA Cluster 1)
resveratrol	0.526	1.165	1.14	1.199	1.409	1.208	1.208	1.14	-1.153	-1.584	Shared down (RNA Cluster 1)
AKT	0	-1.526	-1.567	-1.054	-1.385	-1.706	-1.895	-1.947	-0.113	-0.53	Shared down (RNA Cluster 1)
lovastatin	0	1.963	2.184	0	2.184	1.758	1.758	1.758	0	0	Shared down (RNA Cluster 1)
IL6	-0.157	-1.7	-1.534	-1.106	-1.99	-1.232	-1.585	-1.99	-0.085	-0.137	Shared down (RNA Cluster 1)
TCF7	0	2.449	0	2	1.938	1.243	1.243	1.938	0.091	-0.561	Shared down (RNA Cluster 1)
celecoxib	0	0	2.19	0	2.19	2.109	2.109	2.19	0.085	-0.521	Shared down (RNA Cluster 1)
RXRG	0	1.237	1.746	0	1.746	1.354	1.354	1.746	-1.103	-1	Shared down (RNA Cluster 1)
CNR1	-0.277	-0.956	-2.132	-0.762	-1.673	-1.492	-1.726	-1.492	0	0.762	Shared down (RNA Cluster 1)
bortezomib	-1.091	1.325	1.202	0.557	1.782	1.547	1.376	1.376	0.192	0.821	Shared down (RNA Cluster 1)
HDAC2	0	1.414	1.265	2.449	1.265	1.265	1.265	1	0	-1.342	Shared down (RNA Cluster 1)
TRAIP	0	1.353	1.842	0.655	1.842	1.842	1.842	1.842	0	0	Shared down (RNA Cluster 1)
NGF	-1	-0.332	-1.194	-2.372	-1.194	-1.484	-1.484	-1.194	-0.058	0.9	Shared down (RNA Cluster 1)
cinobufagin	0	0	2.236	0	2.236	2.236	2.236	2.236	0	0	Shared down (RNA Cluster 1)
ethidium	0	0	2.236	0	2.236	2.236	2.236	2.236	0	0	Shared down (RNA Cluster 1)
progesterone	0.506	1.69	1.714	0.817	1.402	1.31	1.231	1.362	0.282	-0.847	Shared down (RNA Cluster 1)
erdafitinib	0	0	2.229	0	2.229	2.229	2.229	2.229	0	0	Shared down (RNA Cluster 1)
SPP1	0	0	-2.789	0	0	-2.377	-2.377	-2.377	-0.068	1.133	Shared down (RNA Cluster 1)
rhodamine 6G	0	0	2.224	0	2.224	2.224	2.224	2.224	0	0	Shared down (RNA Cluster 1)
PTTG1	0	0	2.219	0	2.219	2.219	2.219	2.219	0	0	Shared down (RNA Cluster 1)
tetrachlorodibenzodioxin	0	0.959	1.314	1.472	1.39	1.153	1.153	1.314	1.331	1	Shared down (RNA Cluster 1)
WWTR1	0	-1.633	-1.89	0	-1.89	-1.89	-1.89	-1.89	0	0	Shared down (RNA Cluster 1)
miR-26a-5p (and other miRNAs w/seed UCAAGUA)	0	0	2.215	0	2.215	2.215	2.215	2.215	0	0	Shared down (RNA Cluster 1)
tyrphostin AG490	0	0	2.215	0	2.215	2.215	2.215	2.215	0	0	Shared down (RNA Cluster 1)
E2F4	0	1.32	0.971	2.219	0.971	0.971	0.971	0.971	-0.686	-1.982	Shared down (RNA Cluster 1)
CDKN1B	0	0	2.113	0	2.113	2.113	2.321	2.321	0	0	Shared down (RNA Cluster 1)
MAP2K1	0	0	-1.977	0	-1.977	-2.616	-2.423	0	0	1.987	Shared down (RNA Cluster 1)
GATA1	0	1.585	1.499	0.64	1.499	1.243	1.243	1.049	-0.577	-1.633	Shared down (RNA Cluster 1)
MYD88	0	0	-2.236	0	-2	-2.236	-2.236	-2.236	0	0	Shared down (RNA Cluster 1)
mir-8 (includes others)	0	0	2.184	0	2.184	2.184	2.184	2.184	0	0	Shared down (RNA Cluster 1)
FANCE	0	0	-1.98	0	-2.213	-2.213	-2.213	-2.213	0	0	Shared down (RNA Cluster 1)
tretinoin	1.338	1.483	1.121	1.062	1.419	0.764	0.573	0.625	-1.196	-1.187	Shared down (RNA Cluster 1)
IL2	0	-0.976	-2.005	0.625	-1.594	-1.41	-1.41	-1.754	0	-0.953	Shared down (RNA Cluster 1)
CD274	0	0	-2	0	-2.236	-2.236	-2.236	-2	0	0	Shared down (RNA Cluster 1)
JUN	-0.805	-1.901	0	0	0	-1.809	-1.809	-2.155	1.322	0.868	Shared down (RNA Cluster 1)
mir-15 (includes others)	0	0	2.208	0	1.975	1.975	2.208	2.208	0	0	Shared down (RNA Cluster 1)
15-deoxy-delta-12,14 -PGJ 2	0.119	0	1.661	0.351	1.411	1.852	1.852	1.852	-0.605	-0.787	Shared down (RNA Cluster 1)
MDK	0	0	0	0	-2	-2.236	-2.236	-2	-1	-1	Shared down (RNA Cluster 1)
SYVN1	0	0	0	0	0	-2.611	-2.795	-2.414	1.4	1.219	Shared down (RNA Cluster 1)
GLI3	0	1.732	1.732	0	1.732	1.732	1.732	1.732	0	0	Shared down (RNA Cluster 1)
EDN1	0	0	0	0	-1.698	-2.2	-2.415	-2.203	-0.577	-1.27	Shared down (RNA Cluster 1)
CSNK2A1	0	-1.334	-1.569	-1.408	-1.569	-1.569	-1.569	-1.334	0	0	Shared down (RNA Cluster 1)
GSK2816126	0.811	1.492	1.492	1.181	1.492	1.167	1.167	1.492	0	0	Shared down (RNA Cluster 1)
caffeic acid phenethyl ester	0	0	1.96	0	1.96	2.19	2.19	1.96	0	0	Shared down (RNA Cluster 1)
nocodazole	-0.833	-1.279	-1.279	-0.73	-1.279	-1.279	-1.279	-1.279	0	0.833	Shared down (RNA Cluster 1)
HELLS	0	0	-2	0	-2	-2	-2	-2	0	0	Shared down (RNA Cluster 1)
TASP1	0	0	-2	0	-2	-2	-2	-2	0	0	Shared down (RNA Cluster 1)
FBXL6	0	0	-2	0	-2	-2	-2	-2	0	0	Shared down (RNA Cluster 1)
U73122	0	0	2	0	2	2	2	2	0	0	Shared down (RNA Cluster 1)
BMS-754807	0	0	2	0	2	2	2	2	0	0	Shared down (RNA Cluster 1)
PRKAR2B	0	0	-2	0	-2	-2	-2	-2	0	0	Shared down (RNA Cluster 1)
TRAP1	0	0	-2	0	-2	-2	-2	-2	0	0	Shared down (RNA Cluster 1)
flavokawain B	0	0	2	0	2	2	2	2	0	0	Shared down (RNA Cluster 1)
AZD5153	0	0	2	0	2	2	2	2	0	0	Shared down (RNA Cluster 1)
LY-2510924	0	0	1.998	0	1.998	1.998	1.998	1.998	0	0	Shared down (RNA Cluster 1)
PRL	0	0	0	0	-2.934	-2.289	-2.289	-2.289	0	-0.16	Shared down (RNA Cluster 1)
R-WIN 55,212	0	0	1.992	0	1.992	1.992	1.992	1.992	0	0	Shared down (RNA Cluster 1)
HMOX2	0	1.987	1.987	0	0	1.987	1.987	1.987	0	0	Shared down (RNA Cluster 1)
cyclin E	0	0	-1.987	0	-1.987	-1.987	-1.987	-1.987	0	0	Shared down (RNA Cluster 1)
MMP1	0	0	-1.982	0	-1.982	-1.982	-1.982	-1.982	0	0	Shared down (RNA Cluster 1)
miR-204-5p (and other miRNAs w/seed UCCCUUU)	0	0	1.982	0	1.982	1.982	1.982	1.982	0	0	Shared down (RNA Cluster 1)
ILK	0	0	-1.982	0	-1.982	-1.982	-1.982	-1.982	0	0	Shared down (RNA Cluster 1)
MBD2	0	0	-1.98	0	-1.98	-1.98	-1.98	-1.98	0	0	Shared down (RNA Cluster 1)
ITGAV	0	0	-1.972	0	-1.972	-1.972	-1.972	-1.972	0	0	Shared down (RNA Cluster 1)
MXI1	0	0	1.969	0	1.969	1.969	1.969	1.969	0	0	Shared down (RNA Cluster 1)
miR-186-5p (miRNAs w/seed AAAGAAU)	0	0	1.969	0	1.969	1.969	1.969	1.969	0	0	Shared down (RNA Cluster 1)
MAPK1	-1.342	-1.57	-1.041	-0.58	-1.041	-1.041	-1.041	-1.041	0.612	0.527	Shared down (RNA Cluster 1)
PGF	0	0	-1.964	0	-1.964	-1.964	-1.964	-1.964	0	0	Shared down (RNA Cluster 1)
miR-503-5p (miRNAs w/seed AGCAGCG)	0	0	1.964	0	1.964	1.964	1.964	1.964	0	0	Shared down (RNA Cluster 1)
ZFP57	0	0	-1.964	0	-1.964	-1.964	-1.964	-1.964	0	0	Shared down (RNA Cluster 1)
alpha-santalol	0	1.633	1.633	0	1.633	1.633	1.633	1.633	0	0	Shared down (RNA Cluster 1)
verteporfin	0	0	1.951	0	1.951	1.951	1.951	1.951	0	0	Shared down (RNA Cluster 1)
CDC6	0	0	-1.948	0	-1.948	-1.948	-1.948	-1.948	0	0	Shared down (RNA Cluster 1)
lipopolysaccharide	0	1.581	1.853	0.488	1.692	0.688	0.584	1.383	0.336	-1.118	Shared down (RNA Cluster 1)
quercetin	0	0	1.854	0	1.854	2.078	2.078	1.854	0	0	Shared down (RNA Cluster 1)
folic acid	0	0	-1.929	0	-1.929	-1.929	-1.929	-1.929	0	0	Shared down (RNA Cluster 1)
PAX3-FOXO1	1.633	0.731	0.687	-1.219	1.343	1.108	0.65	0.432	0	-1.757	Shared down (RNA Cluster 1)
topotecan	0.707	0.707	1.212	0	0.971	1.648	1.437	1.437	0	-1.414	Shared down (RNA Cluster 1)
CpG oligonucleotide	0	0	-1.408	0	-1.109	-1.673	-1.673	-1.673	0	-1.941	Shared down (RNA Cluster 1)
geldanamycin	-1.633	0.577	1.069	0.378	1.604	1.5	1.291	1.069	0	0.333	Shared down (RNA Cluster 1)
Salmonella enterica serotype abortus equi lipopolysaccharide	0	0	0	0	0	-2.985	-2.985	0	2	1.342	Shared down (RNA Cluster 1)
simvastatin	0	1.964	0	0	0	2.058	2.058	0	-1.414	-1.706	Shared down (RNA Cluster 1)
Ca2+	0	0	-0.997	0	0	-0.997	-1.294	-1.294	-2.213	-2.395	Shared down (RNA Cluster 1)
miR-3648 (miRNAs w/seed GCCGCGG)	0	0	2.236	0	0	2.449	2.236	2.236	0	0	Shared down (RNA Cluster 1)
artesunic acid	0	2	1.342	0	1.342	0.816	0.816	0.816	0	-2	Shared down (RNA Cluster 1)
INHA	0	0	1.387	0	1.452	1.452	1.709	1.709	0	-1.387	Shared down (RNA Cluster 1)
ROCK2	0	1.342	1.342	1	1.342	1.342	1.342	1.342	0	0	Shared down (RNA Cluster 1)
ATM	0	-1.165	-1.279	0	-1.279	-1.279	-1.279	-1.279	0	1.452	Shared down (RNA Cluster 1)
mitomycin C	0	-0.447	-1.718	0.055	-1.062	-1.062	-1.29	-1.29	1.091	0.928	Shared down (RNA Cluster 1)
dacinostat	0	0	1.974	0	0	1.974	1.974	1.974	0	-0.975	Shared down (RNA Cluster 1)
ZNF507	0	-0.975	-1.568	0	-1.568	-1.568	-1.568	-1.568	0	0	Shared down (RNA Cluster 1)
aphidicolin	0	0	-1.4	-1.091	-1.4	-1.4	-1.4	-1.4	0	0.6	Shared down (RNA Cluster 1)
GADD45G	0	0	0	1.732	1.732	1.732	1.732	1.732	0	0	Shared down (RNA Cluster 1)
MEN1	0	1.238	1.133	1.238	1.133	1.133	1.364	1.364	0	0.047	Shared down (RNA Cluster 1)
FBXO44	0	0	0	0	1.982	2.219	2.219	2.219	0	0	Shared down (RNA Cluster 1)
miR-192-5p (and other miRNAs w/seed UGACCUA)	0	0	1.718	0	1.718	1.718	1.718	1.718	0	0	Shared down (RNA Cluster 1)
Sn50 peptide	0	0	1.715	0	1.715	1.715	1.715	1.715	0	0	Shared down (RNA Cluster 1)
3-methyladenine	0	0	1.709	0	1.709	1.709	1.709	1.709	0	0	Shared down (RNA Cluster 1)
CDK9	0	0	-1.875	0	0	-1.875	-1.875	-1.875	0	1.029	Shared down (RNA Cluster 1)
RNF5	0	2	0	0	2	2.236	2.236	0	0	0	Shared down (RNA Cluster 1)
azoxymethane	0	0	-1.693	0	-1.693	-1.693	-1.693	-1.693	0	0	Shared down (RNA Cluster 1)
actinomycin D	-1.225	0.562	1.315	0	1.315	1.14	0.878	1.044	0.714	0.243	Shared down (RNA Cluster 1)
5-azacytidine	0	0	1.564	0	1.811	1.327	1.327	1.811	-0.497	-0.079	Shared down (RNA Cluster 1)
PDCD1	0	2	1.342	0	1	1.342	1.342	1.342	0	0	Shared down (RNA Cluster 1)
E2F8	0.625	0.943	1.283	0.625	0.943	1.283	1.283	1.283	0	0	Shared down (RNA Cluster 1)
arsenic trioxide	0	0.721	1.371	0	1.661	1.661	1.371	1.371	0	0	Shared down (RNA Cluster 1)
DNMT1	0	1.579	0.895	0.328	1.102	1.299	1.299	1.299	0	-0.248	Shared down (RNA Cluster 1)
bleomycin	0	-1.02	-1.329	-0.369	-1.329	-1.329	-1.329	-1.329	0	0	Shared down (RNA Cluster 1)
SMAD7	-1.964	-1.671	-1.219	-0.44	-0.684	-0.684	-0.684	-0.684	0	0	Shared down (RNA Cluster 1)
CDC42	0	0.707	1.134	0.378	1	1	1	1	1.342	0.447	Shared down (RNA Cluster 1)
TGFB2-AS1	0	0	2	0	0	2	2	2	0	0	Shared down (RNA Cluster 1)
CBX5	0	0	2	0	2	0	2	2	0	0	Shared down (RNA Cluster 1)
ID3	0	-0.128	-0.792	-0.933	-1.321	-1.105	-1.105	-1.237	-0.966	-0.412	Shared down (RNA Cluster 1)
TREM1	0	0	-1.131	0	-0.871	-1.998	-1.998	-1.131	0.428	0.428	Shared down (RNA Cluster 1)
CD28	0	0	-2.158	0	-2.158	-1.816	-1.816	0	0	0	Shared down (RNA Cluster 1)
PPARA	0	-1.549	-1.2	-1.067	-0.846	-1.087	-1.087	-1.087	0	0	Shared down (RNA Cluster 1)
nicotine	0	0	-2.165	0	-2.165	-1.781	0	-1.781	0	0	Shared down (RNA Cluster 1)
BMS-387032	0	0	1.969	0	0	1.969	1.969	1.969	0	0	Shared down (RNA Cluster 1)
lithium chloride	0	0	-1.969	0	0	-1.969	-1.969	-1.969	0	0	Shared down (RNA Cluster 1)
WNT1	0	0	-1.698	-1.067	0	-1.698	-1.698	-1.698	0	0	Shared down (RNA Cluster 1)
SHC1	0	0	0	0	1.964	1.964	1.964	1.964	0	0	Shared down (RNA Cluster 1)
tetradecanoylphorbol acetate	0	-0.315	-0.902	0	-0.818	-1.355	-1.224	-0.748	1.483	0.989	Shared down (RNA Cluster 1)
POU5F1	0	0	-2.935	-1.951	-2.935	0	0	0	0	0	Shared down (RNA Cluster 1)
DICER1	1.342	0	0	0	2.433	0	0	0	-2	-1.949	Shared down (RNA Cluster 1)
O6-benzylguanine	0	1.285	1.285	0	1.285	1.285	1.285	1.285	0	0	Shared down (RNA Cluster 1)
AZ-1	0	1	1	1.342	1.342	1.342	0.816	0.816	0	0	Shared down (RNA Cluster 1)
SMARCE1	1.026	0.478	-0.792	-1.109	-1.022	-1.022	-1.022	-1.022	0	0.114	Shared down (RNA Cluster 1)
IRF4	0	0	1.414	0	1.414	1.667	1.667	1.414	0	0	Shared down (RNA Cluster 1)
THPO	0.561	0.949	0.949	0.652	0.949	0.949	0.949	0.949	0	-0.652	Shared down (RNA Cluster 1)
BCR-ABL1	0	-0.566	-1.104	-0.092	-1.104	-1.104	-1.104	-1.104	0	1.373	Shared down (RNA Cluster 1)
PDGF (complex)	0	0	-1.382	0	-1.382	-1.62	-1.62	-1.382	0	0	Shared down (RNA Cluster 1)
AHR	0	-0.474	-0.844	0	-1.028	-0.954	-1.121	-1.377	0.333	1.198	Shared down (RNA Cluster 1)
forskolin	0	0	0	-0.212	-0.751	-1.573	-1.573	-1.134	1.982	0	Shared down (RNA Cluster 1)
mirdametinib	0	0	-1.633	0	-1.633	-1.134	-1.134	-1.633	0	0	Shared down (RNA Cluster 1)
ZNF217	0	0	-1.342	0	-1.342	-0.816	-0.816	-0.816	0	2	Shared down (RNA Cluster 1)
erlotinib	0	0	1.944	0	1.458	1.71	1.71	0	-0.152	-0.152	Shared down (RNA Cluster 1)
niacinamide	0	0.447	1.134	1	1.134	1.134	1.134	1.134	0	0	Shared down (RNA Cluster 1)
WBP2	0	0	-1	-0.447	-1.667	-1	-1.265	-1.265	-0.447	0	Shared down (RNA Cluster 1)
OGA	0	0	1.508	0	1.897	0	1.941	1.732	0	0	Shared down (RNA Cluster 1)
trichostatin A	-0.979	-0.737	-0.163	-2.825	-0.784	-0.425	-0.425	-0.709	0	-0.002	Shared down (RNA Cluster 1)
anisomycin	0	0	-1.044	0	-1.993	-1.612	-1.319	-1.044	0	0	Shared down (RNA Cluster 1)
GATAD2B	0	1	1	1	1	1	1	1	0	0	Shared down (RNA Cluster 1)
SMARCA4	0	1.205	1.101	0	1.555	0.61	0.61	0.811	-1	0.1	Shared down (RNA Cluster 1)
T3/TR/RXR	0	0	-1.387	0	-1.387	-1.387	-1.387	-1.387	0	0	Shared down (RNA Cluster 1)
SNAI1	0	0	0	0	-1.953	-1.746	-1.746	-1.455	0	0	Shared down (RNA Cluster 1)
WT1	0	0	-1.387	0	-1.432	-1.351	-1.351	-1.351	0	0	Shared down (RNA Cluster 1)
CDC20	0	-1.154	-0.692	-1.154	-0.692	-0.692	-0.692	-0.692	0	1.091	Shared down (RNA Cluster 1)
TAS4464	0	0	-1.342	0	-1.342	-1.342	-1.342	-1.342	0	0	Shared down (RNA Cluster 1)
infliximab	0	0	1.342	0	1.342	1.342	1.342	1.342	0	0	Shared down (RNA Cluster 1)
AURKB	0	0	-1.342	0	-1.342	-1.342	-1.342	-1.342	0	0	Shared down (RNA Cluster 1)
docetaxel	-0.616	0.318	0.623	-0.537	0.623	0.623	0.623	0.623	1.236	0.884	Shared down (RNA Cluster 1)
panobinostat	0	0	1.026	0	0.64	1.026	1.026	1.026	0	-1.953	Shared down (RNA Cluster 1)
DCAF1	0	-1.109	-1.109	0	-1.109	-1.109	-1.109	-1.109	0	0	Shared down (RNA Cluster 1)
reactive oxygen species	0	0	-1.342	0	0	-1.633	-1.633	0	-1	-1	Shared down (RNA Cluster 1)
CG	0	1.98	0.805	0.9	0.751	0.375	0.15	-0.013	-0.664	-0.961	Shared down (RNA Cluster 1)
SIRT1	0	0	2.143	1.671	1.938	0	0	0	0	-0.816	Shared down (RNA Cluster 1)
S-nitroso-N-acetyl-DL-penicillamine	0	0	0.726	1.165	0.726	0.726	0.726	0.726	0	-1.729	Shared down (RNA Cluster 1)
FOXO3	-1.131	0.548	0.884	0.669	0.884	1.122	0.503	0.233	0	-0.518	Shared down (RNA Cluster 1)
INHBA	0	0	0	0	0	-2.154	-2.154	-2.154	0	0	Shared down (RNA Cluster 1)
etoposide	-0.497	-0.669	-0.152	-0.936	-0.323	-0.489	-0.489	-0.489	1.075	1.315	Shared down (RNA Cluster 1)
SRC	0	0	0	0	0	-2.216	-2.216	0	0.927	0.927	Shared down (RNA Cluster 1)
MUC1	0	-1	-0.447	0	-0.928	-1.219	-1.219	-1.219	0	0	Shared down (RNA Cluster 1)
ANXA7	0	0	0	-1	-1	-1.342	-1.342	-1.342	0	0	Shared down (RNA Cluster 1)
DLX1	0	0	0	0	0	-2	-2	-2	0	0	Shared down (RNA Cluster 1)
dactolisib	0	0	0	0	0	1.982	1.982	1.982	0	0	Shared down (RNA Cluster 1)
luteolin	0	0	1.982	0	1.982	1.982	0	0	0	0	Shared down (RNA Cluster 1)
SHH	0	-0.655	-1.118	0	-0.817	-1.118	-1.118	-1.118	0	0	Shared down (RNA Cluster 1)
FGF7	0	0	0	0	0	-1.98	-1.98	-1.98	0	0	Shared down (RNA Cluster 1)
RPTOR	-1.944	0	-1.458	0	-1.067	-1.458	0	0	0	0	Shared down (RNA Cluster 1)
RAB7A	0	0	0	0	0	-1.974	-1.974	-1.974	0	0	Shared down (RNA Cluster 1)
TFAP4	0	0	0	0	0	-1.974	-1.974	-1.974	0	0	Shared down (RNA Cluster 1)
CUL3	0	0	1.964	0	1.964	1.964	0	0	0	0	Shared down (RNA Cluster 1)
ETS1	0	0	-1.123	0	0	-1.491	-1.767	-1.461	0	0	Shared down (RNA Cluster 1)
MIR101	0	0	0	0	0	1.945	1.945	1.945	0	0	Shared down (RNA Cluster 1)
UCN-01	0	0	0.946	0	0.946	0.946	0.946	0.946	0	1.103	Shared down (RNA Cluster 1)
PRKCE	0	0	-1.934	0	-1.934	0	0	-1.934	0	0	Shared down (RNA Cluster 1)
NOTCH1	0	0	0	0	0	-1.621	-1.882	-1.396	0.784	0	Shared down (RNA Cluster 1)
temozolomide	0	-1.067	0.751	0.346	1.065	0.751	0.751	0.751	0	-0.188	Shared down (RNA Cluster 1)
RRM2	0	-0.937	-0.937	0	-0.937	-0.937	-0.937	-0.937	0	0	Shared down (RNA Cluster 1)
SRF	0	0	0	0	0	-2.785	-2.785	0	0	0	Shared down (RNA Cluster 1)
TNF	0	0	0	0	0	-1.673	-2.158	0	1.725	0	Shared down (RNA Cluster 1)
paclitaxel	-0.748	0.713	0.865	0.55	0.47	0.47	0.47	0.47	0.664	0.104	Shared down (RNA Cluster 1)
cyclic AMP	0	0	0	0	0	-1.714	-1.714	-1.502	0.581	0	Shared down (RNA Cluster 1)
CHEK2	0	0	-1.091	0	-1.091	-1.091	-1.091	-1.091	0	0	Shared down (RNA Cluster 1)
BRCA1	1.099	0.983	0.536	-0.411	0.536	0.536	0.536	0.536	0	-0.282	Shared down (RNA Cluster 1)
RBPJ	0	0	-1.123	0	-0.676	-0.98	-0.98	-0.676	0	1	Shared down (RNA Cluster 1)
dasatinib	0	0.728	0.91	-0.132	0.91	0.91	0.91	0.91	0	0	Shared down (RNA Cluster 1)
N-[N-(3,5-difluorophenacetyl-L-Ala)]-S-phenylglycine t-butyl ester	0	0	1.709	0	0	1.709	1.967	0	0	0	Shared down (RNA Cluster 1)
mir-23 (includes others)	0	0	0	0	1.154	1.154	1.154	1.154	0	-0.747	Shared down (RNA Cluster 1)
roscovitine	0	0	1.067	0	1.067	1.067	1.067	1.067	0	0	Shared down (RNA Cluster 1)
adavosertib	0	0.102	-0.375	0	-1.122	-0.724	-0.724	-0.724	0	-1.521	Shared down (RNA Cluster 1)
GLI1	-0.447	0.475	0.298	1.223	0.288	0.463	0.632	0.463	-0.431	-0.548	Shared down (RNA Cluster 1)
ADRB	0.074	0.418	0.06	1.342	0.656	0.343	0.343	0.343	0	-1.672	Shared down (RNA Cluster 1)
HDAC	0	0.444	-0.597	0	-0.951	-0.832	-1.053	-0.597	-0.391	-0.327	Shared down (RNA Cluster 1)
camptothecin	1.927	0.882	0.337	0.388	0.257	0.249	0.249	0.324	0.113	-0.445	Shared down (RNA Cluster 1)
lapatinib	0	0	0	0	0	1.964	1.964	0	0	-1.091	Shared down (RNA Cluster 1)
WWOX	0	0	1	0	1	1	1	1	0	0	Shared down (RNA Cluster 1)
7-ketocholesterol	0	0	1	0	1	1	1	1	0	0	Shared down (RNA Cluster 1)
bendamustine	0	0	1	0	1	1	1	1	0	0	Shared down (RNA Cluster 1)
grape seed extract	0	0	1	0	1	1	1	1	0	0	Shared down (RNA Cluster 1)
lenalidomide	0	0	0.552	0	0.873	0.514	0.514	0.552	0	-1.941	Shared down (RNA Cluster 1)
emodin	0	0	1.715	0	0	1.067	1.067	1.067	0	0	Shared down (RNA Cluster 1)
RPL13A	0	-0.816	-0.816	0	-0.816	-0.816	-0.816	-0.816	0	0	Shared down (RNA Cluster 1)
FN1	0	0	0	0	-2.366	-2.366	0	0	0	0	Shared down (RNA Cluster 1)
H1-1	0	-1	-0.816	0	-0.447	-0.816	-0.816	-0.816	0	0	Shared down (RNA Cluster 1)
H1-6	0	-1	-0.816	0	-0.447	-0.816	-0.816	-0.816	0	0	Shared down (RNA Cluster 1)
MTOR	-2.173	0	-0.231	-0.478	0	-0.716	-1.112	0	0	0	Shared down (RNA Cluster 1)
ST1926	0	2.236	2.449	0	0	0	0	0	0	0	Shared down (RNA Cluster 1)
SMARCAL1	0	0	-2.449	0	-2.236	0	0	0	0	0	Shared down (RNA Cluster 1)
THZ531	0	0	0	0	2.236	2.449	0	0	0	0	Shared down (RNA Cluster 1)
vitamin D	0	0.655	0.655	0	0.655	1	1	0.655	0	0	Shared down (RNA Cluster 1)
RBM5	0	0	1.154	0	1.154	1.154	1.154	0	0	0	Shared down (RNA Cluster 1)
PI3K (complex)	0	0	0	0	0	-1.854	-2.079	0	-0.063	0.61	Shared down (RNA Cluster 1)
decitabine	0	-0.026	0.603	-1.551	0.3	-0.868	-0.718	-0.54	0	0	Shared down (RNA Cluster 1)
SP600125	2.207	0	1.334	0	1.033	0	0	0	0	0	Shared down (RNA Cluster 1)
SOX2	-1.673	0	-1.591	-1.254	0	0	0	0	0	0	Shared down (RNA Cluster 1)
CCL2	0	0	-0.946	0	0	-1.23	-1.23	0	0	1.103	Shared down (RNA Cluster 1)
EFNA2	0	1	0.447	0	0.447	1.342	0.816	0.447	0	0	Shared down (RNA Cluster 1)
okadaic acid	0	0	-1.48	0	-1.48	-1.48	0	0	0	0	Shared down (RNA Cluster 1)
PRKCD	0	0	-0.263	1.109	0.055	-0.552	-0.552	-0.263	-1	-0.64	Shared down (RNA Cluster 1)
diallyl trisulfide	0	0	1.091	0	1.091	0	1.091	1.091	0	0	Shared down (RNA Cluster 1)
BI 2536	0	0	1.067	0	0	1.067	1.067	1.067	0	0	Shared down (RNA Cluster 1)
TRIM37	0	0	-1.067	0	0	-1.067	-1.067	-1.067	0	0	Shared down (RNA Cluster 1)
PKC	0	0	0	0	0	-1.283	-1.051	0	0.927	0.927	Shared down (RNA Cluster 1)
CD40LG	0	0	0	0	0	-1.775	-1.989	0	-0.179	0.168	Shared down (RNA Cluster 1)
EZH2	0	0	-0.328	0.666	-0.158	-0.306	-0.306	-0.577	0	-1.709	Shared down (RNA Cluster 1)
ID1	0	0	0	0	-1.981	0	0	-1.981	-0.068	0	Shared down (RNA Cluster 1)
FBXW7	0	0	1.342	0	1.342	1.342	0	0	0	0	Shared down (RNA Cluster 1)
ATF3	0	0	-0.419	-0.447	-0.419	-0.419	-0.419	-0.419	-0.254	-1.23	Shared down (RNA Cluster 1)
TGFB1	-0.126	0.016	0.437	0.372	0.204	-0.808	-0.808	0.256	-0.262	-0.72	Shared down (RNA Cluster 1)
Hoxa9	0	0	0	0	0	-2	-2	0	0	0	Shared down (RNA Cluster 1)
RUNX1-RUNX1T1	0	0	0	0	1	1	1	1	0	0	Shared down (RNA Cluster 1)
flutamide	0	0	1	0	1	0	1	1	0	0	Shared down (RNA Cluster 1)
RC3H1	0	0	0	0	0	2	2	0	0	0	Shared down (RNA Cluster 1)
cordycepin	0	0	0	0	0	-2	-2	0	0	0	Shared down (RNA Cluster 1)
fingolimod	0	0	0	0	0	2	2	0	0	0	Shared down (RNA Cluster 1)
EGR1	0	0	-0.242	0	-0.887	-0.954	-0.954	-0.537	0.017	-0.404	Shared down (RNA Cluster 1)
AGN194204	0	0	0	0	0	-1.342	-1.633	-1	0	0	Shared down (RNA Cluster 1)
oxonic acid	0	0	0	0	0	-1.982	-1.982	0	0	0	Shared down (RNA Cluster 1)
INSR	0	0	-1.982	0	0	-1.982	0	0	0	0	Shared down (RNA Cluster 1)
JUND	0	0	0	0	0	-1.98	-1.98	0	0	0	Shared down (RNA Cluster 1)
tyrphostin AG 1478	0	0	0	0	0	1.98	1.98	0	0	0	Shared down (RNA Cluster 1)
CD38	0	0	0	-1.982	0	0	0	0	0	1.969	Shared down (RNA Cluster 1)
letrozole	0	0	0	0	0	1.964	1.964	0	0	0	Shared down (RNA Cluster 1)
APLN	0	0	-1.964	0	0	-1.964	0	0	0	0	Shared down (RNA Cluster 1)
fisetin	0	0	0	0	0	1.96	1.96	0	0	0	Shared down (RNA Cluster 1)
mir-515 (includes others)	0	0	0	0	0	1.96	1.96	0	0	0	Shared down (RNA Cluster 1)
GABPA	0	0	0	0	0	-1.96	-1.96	0	0	0	Shared down (RNA Cluster 1)
MIAT	0	0	0	0	0	-1.951	-1.951	0	0	0	Shared down (RNA Cluster 1)
estradiol-17beta-benzoate	0	0	-1.633	0	0	0	-1.134	-1.134	0	0	Shared down (RNA Cluster 1)
CAPN6	0	0	-1	0	0	-0.447	-0.447	0	0	-2	Shared down (RNA Cluster 1)
benzo(a)pyrene	0	1.254	0.513	0.97	0.216	-0.306	-0.306	-0.306	0	0	Shared down (RNA Cluster 1)
OSMI-1	0	0	-0.762	0	-0.762	-0.762	-0.762	-0.762	0	0	Shared down (RNA Cluster 1)
IRF1	0	0	-0.623	0	-0.623	-0.958	-0.958	-0.623	0	0	Shared down (RNA Cluster 1)
PLK1	0	0	0.614	0	0.614	0.614	0.614	0.614	0	0.684	Shared down (RNA Cluster 1)
CASP3	0	0	-0.749	0	-0.749	-0.749	-0.749	-0.749	0	0	Shared down (RNA Cluster 1)
SN-38	0	0	0.522	1.122	0.522	0.522	0.522	0.522	0	0	Shared down (RNA Cluster 1)
IGF1R	0	0	-1.862	0	-1.862	0	0	0	0	0	Shared down (RNA Cluster 1)
HNF4A	0	0	0.707	0.447	1	0.508	0.508	0.508	0	0	Shared down (RNA Cluster 1)
IKBKB	0	-0.378	0.113	0	0.478	-0.308	-0.308	0.113	0	1.98	Shared down (RNA Cluster 1)
vincristine	0	0	-0.333	0	-0.832	-0.832	-0.832	-0.832	0	0	Shared down (RNA Cluster 1)
CD 437	0	0.721	0.44	0	0.125	0.868	0.868	0.44	-0.147	0	Shared down (RNA Cluster 1)
S100A9	0	0	0	0	0	-1.3	-1.3	-1	0	0	Shared down (RNA Cluster 1)
HDAC5	-0.254	0.156	0.509	0	0.509	0.509	0.509	0.509	0	-0.594	Shared down (RNA Cluster 1)
PRAME	1	0.816	-0.333	0	-0.333	-0.333	-0.333	-0.333	0	0	Shared down (RNA Cluster 1)
costunolide	0	-1	-0.277	0	-0.277	-0.277	-0.277	-0.277	0	1.067	Shared down (RNA Cluster 1)
CDK8	0	0	0	0	0.856	0.856	0.856	0.856	0	0	Shared down (RNA Cluster 1)
D-glucose	0.04	-0.257	-0.082	0.788	0.048	-0.105	-0.55	-0.305	-0.02	-1.181	Shared down (RNA Cluster 1)
TNFSF13B	0	0	1.18	0	0	0.25	0.25	1.18	-0.164	0.295	Shared down (RNA Cluster 1)
hyaluronic acid	0	-0.728	0.314	0	0.314	0.647	0.647	0.647	0	0	Shared down (RNA Cluster 1)
plicamycin	0	0	0	0	0	1.633	1.633	0	0	0	Shared down (RNA Cluster 1)
BCL6	0	0	0	0	0	0.492	0.492	0	1.131	1.131	Shared down (RNA Cluster 1)
MEK	0	0	0	0	0	-1.62	-1.62	0	0	0	Shared down (RNA Cluster 1)
raloxifene	0	-0.447	-0.557	0	-0.557	-0.557	-0.557	-0.557	0	0	Shared down (RNA Cluster 1)
IGF2BP1	0	1.238	0.853	0	0.563	0.282	0.282	0	0	0	Shared down (RNA Cluster 1)
YY1	0	0.056	0.238	-1.051	0.223	0.223	0.223	0.223	0.485	0.468	Shared down (RNA Cluster 1)
TAFAZZIN	0	0	0	0	-1.463	-1.706	0	0	0	0	Shared down (RNA Cluster 1)
FOS	0	0	0	0	-0.128	-0.788	-0.788	-0.555	0	-0.896	Shared down (RNA Cluster 1)
ALKBH5	0	-0.522	-0.522	0	-0.522	-0.522	-0.522	-0.522	0	0	Shared down (RNA Cluster 1)
BIRC5	0	0	-0.626	0	-0.626	-0.626	-0.626	-0.626	0	0	Shared down (RNA Cluster 1)
SKP2	0	0	-0.614	0	-0.614	-0.614	-0.614	-0.614	0	0	Shared down (RNA Cluster 1)
APP	0	0	0.111	0	0.111	0.478	0	0.478	0	1.869	Shared down (RNA Cluster 1)
ZBED6	0	0	0	0	0	1.414	1.414	0	0	0	Shared down (RNA Cluster 1)
metribolone	0	0	0	-2.813	0	0	0	0	0	0	Shared down (RNA Cluster 1)
RBX1	0	0	-0.447	0.577	-0.447	-0.447	-0.447	-0.447	0	0	Shared down (RNA Cluster 1)
cytarabine	0	0	-0.298	0	-0.618	-0.618	-0.618	-0.618	0	0	Shared down (RNA Cluster 1)
BMI1	0	0	0.537	0	0.537	0.537	0.537	0.537	0	0	Shared down (RNA Cluster 1)
PC	0	-0.447	-0.447	0	-0.447	-0.447	-0.447	-0.447	0	0	Shared down (RNA Cluster 1)
TIA1	0.655	-0.218	-0.218	0.2	0.174	0.493	0.493	0.174	0	0	Shared down (RNA Cluster 1)
GSK3B	0	-0.246	0.268	0	0.268	0.518	0.518	0.518	0	-0.287	Shared down (RNA Cluster 1)
KLF4	0.979	-0.398	-0.068	0	0.227	0.349	0.292	0.292	0	0	Shared down (RNA Cluster 1)
MAP2K1/2	0	0	0	0	0	-1.21	-1.21	0	0	0	Shared down (RNA Cluster 1)
EFNA1	0	0.277	0.277	0	0.277	0.64	0.64	0.277	0	0	Shared down (RNA Cluster 1)
IRGM	0	0	0	0	0	1.172	1.172	0	0	0	Shared down (RNA Cluster 1)
genistein	1.231	0	0	0	0	0	0	0	0	-1.054	Shared down (RNA Cluster 1)
phosphate	0	0	0	0	0	-1.109	-1.109	0	0	0	Shared down (RNA Cluster 1)
triptolide	0	0	0	0	0	0	0	2.186	0	0	Shared down (RNA Cluster 1)
adenosine	0	0	0	0	0	-1.091	-1.091	0	0	0	Shared down (RNA Cluster 1)
semaxinib	0	0	0	0	0	-1.091	-1.091	0	0	0	Shared down (RNA Cluster 1)
VHL	0	0.121	-0.152	0	-0.152	-0.152	-0.152	0.287	0	-1.111	Shared down (RNA Cluster 1)
HNF1B	0	-1.342	0	0	0	-0.378	-0.378	0	0	0	Shared down (RNA Cluster 1)
caffeine	0	-0.106	0.42	0	0.42	0.115	0.115	0.42	0	0.485	Shared down (RNA Cluster 1)
testosterone	0	0	0	0	-1.426	0	0	0	-0.625	0	Shared down (RNA Cluster 1)
EFNA4	0	0	0	0	0	1	1	0	0	0	Shared down (RNA Cluster 1)
EFNA5	0	0	0	0	0	1	1	0	0	0	Shared down (RNA Cluster 1)
calmodulin	0	0	0	0	0	-1	-1	0	0	0	Shared down (RNA Cluster 1)
NQO1	0	0	0	0	0	-1	-1	0	0	0	Shared down (RNA Cluster 1)
EFNA3	0	0	0	0	0	1	1	0	0	0	Shared down (RNA Cluster 1)
STK11	0	0	0	0	0	0	0	0	2	0	Shared down (RNA Cluster 1)
6-hydroxydopamine	0	0	0	0	0	0	0	0	0	1.99	Shared down (RNA Cluster 1)
tanespimycin	0	0	0	0	1.987	0	0	0	0	0	Shared down (RNA Cluster 1)
TFE3	0	0	0	0	0	-1.98	0	0	0	0	Shared down (RNA Cluster 1)
oxaliplatin	0	0	0.487	0	-0.025	0.487	0.487	0.487	0	0	Shared down (RNA Cluster 1)
thioacetamide	0	0	-0.492	0	-0.492	-0.492	-0.492	0	0	0	Shared down (RNA Cluster 1)
TWIST1	0	0	0	0	0	0	0	0	0	-1.964	Shared down (RNA Cluster 1)
promegestone	0	0	0	0	0	0	0	0	0	1.964	Shared down (RNA Cluster 1)
GCG	0	0	0	0	0	0	0	-1.913	0	0	Shared down (RNA Cluster 1)
OSM	-1.633	0	0	0	0	0	0	0	0.213	0	Shared down (RNA Cluster 1)
LEF1	0	0	0	0	0	-0.585	-0.585	0	0.625	0	Shared down (RNA Cluster 1)
seocalcitol	0	-0.625	-0.036	0	-0.036	-0.036	-0.371	-0.036	0.41	0.243	Shared down (RNA Cluster 1)
S100A8	0	0	0	0	0	-0.707	-0.707	-0.378	0	0	Shared down (RNA Cluster 1)
PPARG	0	0	0	0	-0.774	-0.989	0	0	0	0	Shared down (RNA Cluster 1)
STIM1	0	0	0.152	0	0.152	-0.64	-0.64	0.152	0	0	Shared down (RNA Cluster 1)
nitric oxide	0	0.555	0.179	0	0.179	0.179	0.179	0.179	0	-0.277	Shared down (RNA Cluster 1)
3,3'-diindolylmethane	0	0	0	0	0	0.796	0.796	0	0	0	Shared down (RNA Cluster 1)
AKT1	0	0.343	0.289	0	-0.047	0.289	-0.047	-0.047	0.217	0.217	Shared down (RNA Cluster 1)
BCL2	0	0	0	0	0	0	-0.736	-0.736	0	0	Shared down (RNA Cluster 1)
2,4,5,2',4',5'-hexachlorobiphenyl	0	0	0	0	0	-0.447	-0.447	-0.447	0	0	Shared down (RNA Cluster 1)
mir-27 (includes others)	0	0	0	0	0	-0.132	-0.132	-0.132	0	-0.927	Shared down (RNA Cluster 1)
RETNLB	0	0	-0.655	0	-0.655	0	0	0	0	0	Shared down (RNA Cluster 1)
PARP1	0	0	0	0	0.136	-0.162	-0.162	-0.162	0	0.67	Shared down (RNA Cluster 1)
mir-142 (includes others)	0	0	0	0	0	0	1.253	0	0	0	Shared down (RNA Cluster 1)
L-glutamic acid	0	0	0	0	0	0	0	-1.18	0	0	Shared down (RNA Cluster 1)
cocaine	0	0	0	0	0	0	0	0	1.176	0	Shared down (RNA Cluster 1)
NFAT5	0	0	0	0	0	0.409	0.409	0	-0.287	0.063	Shared down (RNA Cluster 1)
CDK2	0	0.186	-0.156	-0.2	-0.156	-0.156	-0.156	-0.156	0	0	Shared down (RNA Cluster 1)
mir-181 (includes others)	0	0	0.582	0	0.582	0	0	0	0	0	Shared down (RNA Cluster 1)
indomethacin	0	0	0	0	1.163	0	0	0	0	0	Shared down (RNA Cluster 1)
mir-218 (includes others)	0	0	0	0	0	0	1.131	0	0	0	Shared down (RNA Cluster 1)
trabectedin	0	0	0.218	0	0.218	0.218	0.218	0.218	0	0	Shared down (RNA Cluster 1)
thymoquinone	0	0	0.218	0	0.218	0.218	0.218	0.218	0	0	Shared down (RNA Cluster 1)
DIO3	0	0	0	0	0	0	0.478	0	-0.152	-0.447	Shared down (RNA Cluster 1)
PPIF	0	1	0	0	0	0	0	0	0	0	Shared down (RNA Cluster 1)
MAPK3	0	0	0	0	0	0	0	0	-1	0	Shared down (RNA Cluster 1)
NFATC2	1	0	0	0	0	0	0	0	0	0	Shared down (RNA Cluster 1)
CLDN7	0	0	0	0	0	0	0	0	1	0	Shared down (RNA Cluster 1)
deferoxamine	0	0	0	0	0	0.456	0.456	0	0	0	Shared down (RNA Cluster 1)
LCK	0	-0.152	-0.152	0	-0.152	-0.152	-0.152	-0.152	0	0	Shared down (RNA Cluster 1)
BMP6	0	0	0	0	0	-0.447	-0.447	0	0	0	Shared down (RNA Cluster 1)
HIC1	0	0	0	0	0	0	0.447	0.447	0	0	Shared down (RNA Cluster 1)
TGFB3	0	0	0	0	0	-0.447	-0.447	0	0	0	Shared down (RNA Cluster 1)
KMT2D	0	0	0	0	0	0	-0.718	0	-0.152	0	Shared down (RNA Cluster 1)
NFKB1	0	0	0	0	0	0	0	0	0.418	0.418	Shared down (RNA Cluster 1)
PDLIM2	0	0	0.128	0	0.128	-0.277	0.128	0.128	0	0	Shared down (RNA Cluster 1)
CTCF	0	0	0	-0.772	0	0	0	0	0	0	Shared down (RNA Cluster 1)
NFkB (family)	0	0	0	0	0	0	0	0	0	0.689	Shared down (RNA Cluster 1)
valproic acid	0	0.547	0.019	0	0.019	0.019	0	0.019	0	0	Shared down (RNA Cluster 1)
calcifediol	0	0	0.152	0	0	0.152	0.152	0.152	0	0	Shared down (RNA Cluster 1)
mifepristone	0	0	0	0	0	0	0	0	0.598	0	Shared down (RNA Cluster 1)
MAPK9	0	0	0	0	0	0	0	0	0	0.577	Shared down (RNA Cluster 1)
FOXP1	0	0	0.14	0	0	0.14	0.14	0.14	0	0	Shared down (RNA Cluster 1)
CD44	0	0	0	0	0	0	0	0	0	0.559	Shared down (RNA Cluster 1)
Pam3-Cys-Ser-Lys4	0	0	0	0	0	0	0	0	0.555	0	Shared down (RNA Cluster 1)
PRNP	0	0	0	0	0	0.507	0.042	0	0	0	Shared down (RNA Cluster 1)
givinostat	0	0	0	0	0	0.152	0.152	0.152	0	0	Shared down (RNA Cluster 1)
DNMT3B	0	0	0	0	0.447	0	0	0	0	0	Shared down (RNA Cluster 1)
Immunoglobulin	0	0	0	0	0	0	0	0	0.436	0	Shared down (RNA Cluster 1)
FGFR2	0	0	0	0	-0.132	0	-0.132	-0.132	0	0	Shared down (RNA Cluster 1)
ETV5	0	0	-0.391	0	0	0	0	0	0	0	Shared down (RNA Cluster 1)
PML-RARA	0	0	0	0	0	-0.182	-0.182	0	0	0	Shared down (RNA Cluster 1)
TET2	0	0	0	0	0	0.174	0.174	0	0	0	Shared down (RNA Cluster 1)
romidepsin	0	0	0	0	0	0.095	0.095	0.095	0	0	Shared down (RNA Cluster 1)
CYP19A1	0	0	0	0	0	-0.271	0	0	0	0	Shared down (RNA Cluster 1)
RCAN1	0	0	0	0	0	0	0.254	0	0	0	Shared down (RNA Cluster 1)
THRA	0	0	0	0	0.152	0	0	0	0	0	Shared down (RNA Cluster 1)
STAT3	0	0	0	0	0	0	0	0	0.11	0	Shared down (RNA Cluster 1)
NGF	0	0	0.025	0	0	0.025	0.025	0.025	0	0	Shared down (RNA Cluster 1)
AGT	-2.373	-3.599	-3.846	-2.702	-3.57	0	-3.024	-3.603	-0.896	-3.084	Shared down (RNA Cluster 2)
YAP1	-2.765	-3.77	-3.9	-2.919	-3.513	0	-2.603	-3.387	0	-3.085	Shared down (RNA Cluster 2)
VEGF	-2.64	-3.221	-3.221	-2.204	-2.756	-2.743	-3.209	-3.203	0.571	-1.802	Shared down (RNA Cluster 2)
TGFB1	-2.341	-3.19	-3.416	-1.93	-2.702	-2.787	-3.06	-3.072	-0.683	-2.228	Shared down (RNA Cluster 2)
lipopolysaccharide	-2.984	-3.12	-3.305	-2.407	-2.006	-1.786	-2.617	-3.096	0	-2.89	Shared down (RNA Cluster 2)
beta-estradiol	-3.15	-2.713	-2.753	-1.457	-2.167	0.584	-2.91	-2.911	-1.142	-3.041	Shared down (RNA Cluster 2)
PDGF-BB	-2.939	-2.694	-2.873	-0.875	-1.781	-1.476	-2.494	-2.863	-1.455	-2.429	Shared down (RNA Cluster 2)
JNK	-2.093	-2.794	-2.949	-1.957	-2.776	0	-2.408	-2.944	0	-2.944	Shared down (RNA Cluster 2)
PD98059	3.186	2.895	2.578	0	1.675	1.897	2.712	2.261	1.387	2.261	Shared down (RNA Cluster 2)
EDN1	-2.433	-2.804	-2.977	-1.986	-2.622	0	-2.433	-2.807	0	-2.433	Shared down (RNA Cluster 2)
curcumin	2.785	2.956	2.781	0	2.207	1.987	2.429	2.785	0	2.4	Shared down (RNA Cluster 2)
F2	-2.37	-2.887	-3.05	-1.936	-2.371	0	-2.182	-2.887	0	-2.569	Shared down (RNA Cluster 2)
IKBKB	-2.621	-2.621	-2.804	-1.715	-2.425	0	-2.219	-2.804	0	-2.621	Shared down (RNA Cluster 2)
insulin	-3.098	-2.787	-2.96	-1.146	-1.499	0	-2.603	-2.824	0	-2.649	Shared down (RNA Cluster 2)
OSM	-2.452	-2.065	-2.448	-1.342	-2.044	-2	-1.919	-2.806	0	-2.452	Shared down (RNA Cluster 2)
HGF	-1.926	-2.329	-2.485	-1.477	-2.232	-2.151	-2.412	-2.288	0	-1.912	Shared down (RNA Cluster 2)
VEGFA	-1.73	-2.446	-2.446	-1.987	-2.604	-1.188	-1.763	-2.243	0	-2.585	Shared down (RNA Cluster 2)
RRAS2	-1.633	-2.646	-2.646	0	-2.449	-2.236	-2.236	-2.646	-0.447	-2	Shared down (RNA Cluster 2)
IL1B	-2.982	-2.198	-2.264	-0.993	-1.705	-1.523	-2.374	-2.704	-0.065	-2.035	Shared down (RNA Cluster 2)
BRD4	-1.977	-2.607	-2.607	-2.408	-1.98	0	-1.977	-2.607	0	-2.207	Shared down (RNA Cluster 2)
L-glutamic acid	-2.705	-2.871	-3.029	0	-2.124	0	-2.325	-2.705	0	-2.53	Shared down (RNA Cluster 2)
miR-30c-5p (and other miRNAs w/seed GUAAACA)	1.131	2.81	2.81	2.224	2.626	0	1.98	2.429	0	2.224	Shared down (RNA Cluster 2)
U0126	2.458	2.629	2.368	1.936	2.058	0	1.945	2.375	0	2.375	Shared down (RNA Cluster 2)
tetradecanoylphorbol acetate	-2.34	-1.943	-2.14	-0.896	-1.701	-1.876	-2.122	-2.301	1	-1.787	Shared down (RNA Cluster 2)
LY294002	2.183	2.95	2.541	0	1.707	1.982	2.401	2.363	0	1.976	Shared down (RNA Cluster 2)
SMAD3	-1.392	-2.708	-2.876	-2.173	-2.399	0	-2.176	-2.312	0	-1.625	Shared down (RNA Cluster 2)
RB1	1.238	2.132	2.335	1	1.913	2	2.177	2.588	0	2.132	Shared down (RNA Cluster 2)
ESR1	-1.804	-2.861	-2.362	-1.691	-1.825	-0.785	-1.996	-2.186	0	-1.966	Shared down (RNA Cluster 2)
MRTFA	-2.414	-2.755	-2.755	0	-2.169	0	-1.964	-2.795	0	-2.414	Shared down (RNA Cluster 2)
FGF2	-1.843	-2.348	-2.55	0	-1.908	0	-2.403	-2.737	-0.72	-2.737	Shared down (RNA Cluster 2)
zeaxanthin dipalmitate	2.121	2.646	2.828	0	0	2	2.449	2.646	0	2.449	Shared down (RNA Cluster 2)
NUPR1	2.449	2.646	2.646	0	2.236	0	2.236	2.646	0	2.236	Shared down (RNA Cluster 2)
IGF1	-2.541	-2.487	-2.042	0	-1.255	-1.919	-2.336	-2.248	0	-1.897	Shared down (RNA Cluster 2)
IL6	-2.163	-2.544	-2.215	0	-1.729	-2.196	-2.404	-2.183	0	-1.247	Shared down (RNA Cluster 2)
MYC	-1.767	-2.268	-2.429	-1.306	-1.777	-2.404	-2.038	-2.032	0	-0.606	Shared down (RNA Cluster 2)
SOX4	-2.2	-2.607	-2.607	-1.964	-1.969	0	0	-2.607	0	-2.607	Shared down (RNA Cluster 2)
fulvestrant	2.582	2.392	2.392	1.746	2	0	1.698	2.177	0	1.457	Shared down (RNA Cluster 2)
CTNNB1	-1.837	-2.316	-2.232	-1.58	-2.556	0	-1.548	-2.187	0	-2.187	Shared down (RNA Cluster 2)
p38 MAPK	-2.356	-2.346	-2.549	0	-2.131	0	-1.901	-2.556	0	-2.556	Shared down (RNA Cluster 2)
4-hydroxytamoxifen	-2.141	-2.03	-2.257	-1.114	-1.992	-1	-1.899	-1.792	0	-2.148	Shared down (RNA Cluster 2)
GPER1	-2.358	-2.55	-2.55	0	-2.163	0	-1.923	-2.358	0	-2.358	Shared down (RNA Cluster 2)
PKA	-2.2	-2.744	-2.556	0	-2.132	0	-1.964	-2.2	0	-2.414	Shared down (RNA Cluster 2)
NFKBIA	-1.671	-1.915	-2.137	-2	-2.414	0	-1.4	-2.137	0	-2.414	Shared down (RNA Cluster 2)
ERK1/2	-2.182	-2.401	-2.513	0	-2.308	0	-1.946	-2.306	0	-2.306	Shared down (RNA Cluster 2)
WNT3A	-1.777	-2.228	-2.407	-1.556	-1.556	0	-2	-2.19	0	-2.19	Shared down (RNA Cluster 2)
hydrogen peroxide	-1.947	-2.229	-2.443	0	-1.911	0	-2.533	-2.231	0	-2.539	Shared down (RNA Cluster 2)
HIF1A	-1.995	-2.902	-2.444	0	-2.201	0	-2.144	-2.231	0	-1.853	Shared down (RNA Cluster 2)
fluoxetine	-2.219	-2.219	-2.219	0	-2.219	0	-1.997	-2.434	0	-2.434	Shared down (RNA Cluster 2)
estrogen	-2.374	-2.344	-2.124	-1.091	-1.668	0	-1.984	-2.124	0	-1.945	Shared down (RNA Cluster 2)
N-acetyl-L-cysteine	1.965	2.202	2.416	0	2.204	0	1.992	2.416	0	2.416	Shared down (RNA Cluster 2)
TGF beta	-1.342	-1.977	-2.363	-1.538	-1.977	0	-2	-2.155	0	-2.155	Shared down (RNA Cluster 2)
FOXO1	-2.236	-1.717	-1.986	-0.496	-1.777	-2	-2.236	-1.759	0	-1.242	Shared down (RNA Cluster 2)
MAPK1	-1.72	-1.783	-1.446	-2	-2.152	-1.964	-1.477	-1.565	0	-1.33	Shared down (RNA Cluster 2)
JUN	-1.634	-2.136	-2.137	-1.732	-1.447	0	-1.628	-2.352	0	-2.352	Shared down (RNA Cluster 2)
CSF2	-2.037	-2.027	-2.462	0	-1.813	0	-1.824	-2.462	0	-2.774	Shared down (RNA Cluster 2)
forskolin	-2.311	-1.303	-2.023	0	-1.339	-2.387	-2.04	-2.602	0	-1.217	Shared down (RNA Cluster 2)
metformin	2.791	2.423	2.617	1.274	1.805	0	0	2.204	0	1.998	Shared down (RNA Cluster 2)
IGF1R	-1.953	-2.4	-2.204	0	-1.967	0	-1.953	-2.4	0	-2.204	Shared down (RNA Cluster 2)
NFkB (complex)	-2.372	-2.586	-2.743	0	-2.392	0	0	-2.571	0	-2.382	Shared down (RNA Cluster 2)
IgE	-2.646	-2.449	-2.828	0	0	0	-2	-2.646	0	-2.449	Shared down (RNA Cluster 2)
SP600125	2.007	2.383	2.269	1.982	1.58	0	1.016	1.668	0	2.007	Shared down (RNA Cluster 2)
PDGF (complex)	-2.185	-2.185	-2.185	0	-1.974	0	-1.947	-2.185	0	-2.185	Shared down (RNA Cluster 2)
ELK1	-2.162	-2.162	-2.363	0	-2.162	0	-2.162	-2.363	0	-1.321	Shared down (RNA Cluster 2)
MRTFB	-2.4	-2.743	-2.743	0	-1.929	0	0	-2.598	0	-2.186	Shared down (RNA Cluster 2)
STAT3	0	-3.123	-3.188	0	-2.706	0	0	-2.859	0	-2.681	Shared down (RNA Cluster 2)
2-amino-5-phosphonovaleric acid	1.96	2.19	2.19	0	1.96	1.982	1.96	2.19	0	0	Shared down (RNA Cluster 2)
amino acids	0	2.219	2.219	2	1.982	0	1.982	1.982	0	1.982	Shared down (RNA Cluster 2)
epigallocatechin-gallate	1.319	2.191	1.985	0.849	1.523	1.455	1.728	1.956	0	1.2	Shared down (RNA Cluster 2)
RELA	-2.165	-2.372	-2.372	0	-2.165	0	-1.939	-2.165	0	-0.939	Shared down (RNA Cluster 2)
norepinephrine	-1.955	-2.196	-2.196	0	-1.927	0	-1.927	-1.927	0	-1.927	Shared down (RNA Cluster 2)
CG	-1.841	-2.039	-2.226	0	-1.728	-0.669	-1.16	-2.226	0	-2.155	Shared down (RNA Cluster 2)
NRG1	-1.96	-2.603	-2.603	0	-2.209	0	-2.213	-2.416	0	0	Shared down (RNA Cluster 2)
EGF	-2.293	-2.04	-2.199	0	-1.866	0	-1.504	-2.04	0	-2.04	Shared down (RNA Cluster 2)
let-7a-5p (and other miRNAs w/seed GAGGUAG)	1.961	2.604	2.604	0	1.998	0	0	2.405	0	2.405	Shared down (RNA Cluster 2)
salmonella minnesota R595 lipopolysaccharides	-2.414	-2.236	-2.414	0	0	0	-2.236	-2.414	0	-2.2	Shared down (RNA Cluster 2)
CXCL12	-1.332	-1.622	-1.873	0	-2.158	-1.199	-1.945	-1.873	0	-1.823	Shared down (RNA Cluster 2)
TCF7L1	0	2.449	2.449	2	2.236	0	0	2.449	0	2.236	Shared down (RNA Cluster 2)
losartan potassium	1.98	2.387	2.587	0	1.948	0	0	2.425	0	2.425	Shared down (RNA Cluster 2)
IKBKG	-2.213	-2.213	-2.425	0	-2.213	0	0	-2.425	0	-2.213	Shared down (RNA Cluster 2)
CHUK	-2.2	-2.2	-2.412	0	-2.2	0	0	-2.412	0	-2.2	Shared down (RNA Cluster 2)
mifepristone	2.205	1.677	2.421	0	1.992	0	1.992	2.205	0	1.125	Shared down (RNA Cluster 2)
decitabine	-2.525	-1.921	-2.219	-1.394	-1.631	0	-0.541	-2.044	0	-1.309	Shared down (RNA Cluster 2)
cytokine	-2.383	-2.236	-2.169	0	0	0	-2.236	-2.383	0	-2.169	Shared down (RNA Cluster 2)
SOX11	-1.982	-2.433	-2.433	0	-2	0	0	-2.219	0	-2.219	Shared down (RNA Cluster 2)
cocaine	-2.509	-2.509	-2.509	0	-1.897	0	0	-1.897	0	-1.897	Shared down (RNA Cluster 2)
PPARGC1A	1.845	2.087	2.27	1.177	1.961	0	1.276	1.488	0	0.994	Shared down (RNA Cluster 2)
Immunoglobulin	0.697	1.906	2.111	2.548	2.076	0	0.884	1.675	0.294	0.901	Shared down (RNA Cluster 2)
EPO	-2.734	-2.037	-1.483	-0.762	-0.569	0	-1.838	-1.667	0	-1.87	Shared down (RNA Cluster 2)
IL10	-1.682	-2.2	-1.778	-2.449	-1.72	0	0	-1.553	0	-1.553	Shared down (RNA Cluster 2)
trichostatin A	-1.508	-1.611	-1.693	-1.067	-1.729	0	-1.1	-2.152	-0.187	-1.705	Shared down (RNA Cluster 2)
aldosterone	-2.587	-2.765	-2.578	0	0	0	-2.389	-2.389	0	0	Shared down (RNA Cluster 2)
RAS	-1.893	-2.111	-2.111	0	-1.871	0	-1.893	-1.893	0	-0.935	Shared down (RNA Cluster 2)
SRF	-1.951	-2.378	-2.378	0	-2.158	0	-1.916	-1.916	0	0	Shared down (RNA Cluster 2)
TP73	-2.498	-1.744	-1.935	0	-0.761	-0.974	-1.333	-1.935	0	-1.405	Shared down (RNA Cluster 2)
PKC	-1.961	-2.202	-2.398	0	-1.965	0	0	-1.961	0	-1.961	Shared down (RNA Cluster 2)
IL15	-2.17	-2.583	-1.843	-1.96	-0.959	0	0	-1.581	0	-1.338	Shared down (RNA Cluster 2)
SB203580	1.807	0	2.218	0	2.029	1.245	1.586	2.206	0	1.221	Shared down (RNA Cluster 2)
IFNG	-2.738	-0.733	-1.295	1.342	-0.184	0	-1.363	-2.215	0	-2.288	Shared down (RNA Cluster 2)
pirinixic acid	-1.929	-1.929	-1.929	0	0	0	0	-2.164	-1.929	-2.164	Shared down (RNA Cluster 2)
doxorubicin	-1.379	-1.38	-1.652	0	-1.416	-1.428	-1.595	-1.742	0	-1.427	Shared down (RNA Cluster 2)
TWF1	2	2	2	0	2	0	2	2	0	0	Shared down (RNA Cluster 2)
H89	1.962	1.962	1.962	0	0	0	1.935	2.176	0	1.962	Shared down (RNA Cluster 2)
miR-29b-3p (and other miRNAs w/seed AGCACCA)	0	2.403	2.588	0	2.17	0	0	2.387	0	2.387	Shared down (RNA Cluster 2)
BCR (complex)	-1.614	-1.614	-1.891	0	-1.65	0	-1.614	-1.891	0	-1.65	Shared down (RNA Cluster 2)
PIWIL4	-2.236	-2.236	-2.449	0	0	0	0	-2.449	0	-2.449	Shared down (RNA Cluster 2)
clozapine	-1.936	-1.936	-1.936	0	0	0	-1.936	-1.936	0	-1.936	Shared down (RNA Cluster 2)
wortmannin	2.162	2.162	2.148	0	1.691	0	0	1.691	0	1.691	Shared down (RNA Cluster 2)
diethylstilbestrol	-1.724	-2.224	-1.724	-1.414	-1.724	-0.647	0	0	0	-1.724	Shared down (RNA Cluster 2)
INSR	-1.941	-1.706	-1.941	0	0	0	-2.2	-1.941	0	-1.446	Shared down (RNA Cluster 2)
Wy 40905	-1.744	-1.744	-1.744	0	-1.225	0	-1.225	-1.498	0	-1.974	Shared down (RNA Cluster 2)
prostaglandin E2	-2.381	-1.44	-1.302	0	-0.779	0	-1.947	-1.879	0	-1.408	Shared down (RNA Cluster 2)
CREB1	-1.787	-1.787	-1.787	0	-1.492	-0.293	-1.214	-1.344	0	-1.354	Shared down (RNA Cluster 2)
IL1	-2.169	0	-2.169	0	0	0	-2.169	-2.379	0	-2.169	Shared down (RNA Cluster 2)
IL2	-1.665	-1.622	-1.87	0	0	0	-1.346	-2.37	0	-2.177	Shared down (RNA Cluster 2)
SREBF1	-2.16	-2.378	-2.378	0	0	0	0	-2.16	0	-1.95	Shared down (RNA Cluster 2)
quercetin	-1.195	-1.166	-1.166	-0.762	-1.544	0	-1.72	-1.72	0	-1.72	Shared down (RNA Cluster 2)
SP1	-1.763	-1.757	-1.757	-0.559	-0.893	0	-0.922	-1.757	0	-1.513	Shared down (RNA Cluster 2)
IL13	-1.768	-1.835	-2.367	0	0	0	-1.458	-1.768	0	-1.544	Shared down (RNA Cluster 2)
EPAS1	-1.98	-2.401	-2.401	0	-1.963	0	0	-1.98	0	0	Shared down (RNA Cluster 2)
ERBB2	-1.655	-0.916	-1.463	0.756	-0.598	-2.064	-1.118	-1.035	0.762	0.315	Shared down (RNA Cluster 2)
LEP	-0.879	-0.95	-1.306	0	-1.48	0	-1.406	-1.504	1.067	-2.086	Shared down (RNA Cluster 2)
cisplatin	-1.749	-1.412	-1.604	0	-1.423	0	-1	-1.749	0	-1.673	Shared down (RNA Cluster 2)
cyclic AMP	-2.16	-2.175	-2.38	0	-1.953	0	0	-1.932	0	0	Shared down (RNA Cluster 2)
MYD88	-2.163	-1.929	-2.163	0	0	0	0	-2.163	0	-2.163	Shared down (RNA Cluster 2)
FAS	0	2.204	2.204	1.99	2.204	0	0	1.974	0	0	Shared down (RNA Cluster 2)
ethanol	-1.572	-1.205	-0.881	-0.391	-0.206	-1.444	-1.981	-1.572	0	-1.272	Shared down (RNA Cluster 2)
growth hormone	-1.15	-1.631	-1.905	0	0	0	-1.992	-1.905	0	-1.905	Shared down (RNA Cluster 2)
miR-335-3p (miRNAs w/seed UUUUCAU)	0	2.236	2.236	0	2	0	0	2	0	2	Shared down (RNA Cluster 2)
miR-338-3p (miRNAs w/seed CCAGCAU)	0	2.219	2.219	0	2	0	0	2	0	2	Shared down (RNA Cluster 2)
molybdenum disulfide	0	2.236	2.236	0	1	0	0	2.449	0	2.449	Shared down (RNA Cluster 2)
EP300	-1.932	-2.156	-2.156	0	0	0	-1.932	-2.156	0	0	Shared down (RNA Cluster 2)
RAF1	-1.671	-1.671	-1.671	0	-1.964	0	0	-1.671	0	-1.671	Shared down (RNA Cluster 2)
cycloheximide	-1.279	-1.313	-1.97	0	-2.163	0	-0.617	-1.279	0	-1.698	Shared down (RNA Cluster 2)
haloperidol	-1.492	-1.492	-1.492	0	-1.922	0	0	-1.922	0	-1.922	Shared down (RNA Cluster 2)
GDF2	-0.785	-1.327	-1.327	-1.951	-1.406	0	-0.277	-0.785	1.96	-0.415	Shared down (RNA Cluster 2)
F7	-1.949	-2.182	-2.182	0	-1.966	0	0	-1.949	0	0	Shared down (RNA Cluster 2)
TCR (complex)	-1.939	-1.153	-1.786	0	-1.309	0	0	-1.786	0	-2.169	Shared down (RNA Cluster 2)
GH1	-1.986	-1.973	-2.197	0	0	0	0	-1.986	0	-1.986	Shared down (RNA Cluster 2)
CCR2	0	-2	-2	-2	-2	0	0	-2	0	0	Shared down (RNA Cluster 2)
dalfampridine	-2	-2	-2	0	0	0	0	-2	0	-2	Shared down (RNA Cluster 2)
EGR2	-1.231	-1.172	-1.746	0	-1.982	0	-0.849	-1.501	0	-1.501	Shared down (RNA Cluster 2)
LH	-1.912	-1.912	-1.912	0	0	0	-1.982	-2.219	0	0	Shared down (RNA Cluster 2)
(+)-MK-801	1.655	1.655	1.655	0	1.655	0	1.655	1.655	0	0	Shared down (RNA Cluster 2)
thyroid hormone	-1.982	-1.982	-1.982	0	0	0	0	-1.982	0	-1.982	Shared down (RNA Cluster 2)
lysophosphatidic acid	0	-1.954	-1.954	0	0	0	-1.961	-1.961	0	-1.961	Shared down (RNA Cluster 2)
NFKB1	-1.954	-1.954	-1.954	0	0	0	0	-1.954	0	-1.954	Shared down (RNA Cluster 2)
bicuculline	-1.953	-1.953	-1.953	0	0	0	0	-1.953	0	-1.953	Shared down (RNA Cluster 2)
PKD1	1.982	1.937	1.937	1.067	1.387	0	0	1.387	0	0	Shared down (RNA Cluster 2)
STAT1	-0.968	-1.231	-1.853	0	-0.958	0	-1.231	-1.853	0	-1.596	Shared down (RNA Cluster 2)
CSF3	-1.342	-0.999	-1.342	0	0	0	-2.195	-1.903	0	-1.903	Shared down (RNA Cluster 2)
TNF	-2.119	-0.574	-1.066	-0.101	0.311	0	-1.633	-1.584	-0.554	-1.684	Shared down (RNA Cluster 2)
POU5F1	-1.296	-1.627	-2.082	0	-1.304	0	0	-1.827	0	-1.285	Shared down (RNA Cluster 2)
HMG20A	-2.236	-2.449	-2.449	0	0	0	0	-2.236	0	0	Shared down (RNA Cluster 2)
sulforafan	1	1.342	1.342	0	2	1	1.342	1.342	0	0	Shared down (RNA Cluster 2)
EPHA2	-1.342	-1.342	-1.342	0	0	0	-2	-1.342	0	-2	Shared down (RNA Cluster 2)
CDKN1A	0.832	1.8	1.8	0	2.183	0	0	1.528	0	1.213	Shared down (RNA Cluster 2)
PTGS2	-1.869	-1.869	-1.869	0	-1.869	0	0	-1.869	0	0	Shared down (RNA Cluster 2)
SSTR2	0	2.425	2.425	0	2.219	0	0	2.213	0	0	Shared down (RNA Cluster 2)
Salmonella enterica serotype abortus equi lipopolysaccharide	-1	-2	-2.236	0	0	0	0	-2	0	-2	Shared down (RNA Cluster 2)
tetrachlorodibenzodioxin	-0.259	-1.574	-1.574	-1.004	-1.342	0	0	-1.874	0	-1.588	Shared down (RNA Cluster 2)
ESR2	-1.539	-1.342	-1.342	0	-1.363	0	-0.509	-1.342	0	-1.709	Shared down (RNA Cluster 2)
RASSF1	0	-1.664	-1.664	0	-1.664	0	-1.067	-1.664	0	-1.387	Shared down (RNA Cluster 2)
AKT1	-1.192	-1.477	-1.379	0	-1.02	0	-1.192	-1.379	0	-1.379	Shared down (RNA Cluster 2)
IL3	-2.164	-1.946	-1.384	0	-0.724	0	0	-1.384	0	-1.384	Shared down (RNA Cluster 2)
lysophosphatidylcholine	-1.633	-1.633	-1.633	0	0	0	-1.342	-1.633	0	-1	Shared down (RNA Cluster 2)
CDKN2A	0	1.698	1.698	0	1.432	0	1.98	1.98	0	0	Shared down (RNA Cluster 2)
SREBF2	-1.982	-2.401	-2.401	0	0	0	0	-1.982	0	0	Shared down (RNA Cluster 2)
APP	0.414	-0.671	-1.032	-1.314	-1.011	-0.218	-1.564	-1.032	0	-1.51	Shared down (RNA Cluster 2)
SFTPA1	0	2.236	2.236	0	2.236	0	0	2	0	0	Shared down (RNA Cluster 2)
TREM1	-1	-1.342	-1.342	0	-1	0	0	-2	0	-2	Shared down (RNA Cluster 2)
TCF7L2	0	-2.191	-2.191	0	-1.964	0	0	0	0	-2.191	Shared down (RNA Cluster 2)
NPM1	0	-2.236	-2.236	0	-2	0	0	-2	0	0	Shared down (RNA Cluster 2)
Ca2+	-2.17	-2.17	-2.17	0	0	0	0	0	0	-1.944	Shared down (RNA Cluster 2)
TLR9	-1.432	-1.067	-1.432	0	0	0	-1.387	-1.698	0	-1.432	Shared down (RNA Cluster 2)
MAPK7	-1.406	-1.942	-1.942	0	0	0	-1.406	-1.709	0	0	Shared down (RNA Cluster 2)
SORL1	-1	-1.342	-1.342	0	-2	0	0	-1.342	0	-1.342	Shared down (RNA Cluster 2)
miR-1-3p (and other miRNAs w/seed GGAAUGU)	2.189	2.189	1.961	0	0	0	0	1.97	0	0	Shared down (RNA Cluster 2)
NFE2L2	-0.651	-0.931	-1.182	-1.299	-0.896	0	0	-1.299	0	-1.94	Shared down (RNA Cluster 2)
NTRK1	1.342	0.378	0.378	-0.378	-0.378	2	0	0.816	-2	0.447	Shared down (RNA Cluster 2)
AR	-0.668	-1.549	-1.444	-0.808	-1.309	0	-0.978	-0.935	0	-0.311	Shared down (RNA Cluster 2)
Scd1	2	0	2	0	0	0	0	2	0	2	Shared down (RNA Cluster 2)
mono-(2-ethylhexyl)phthalate	0	-2	-2	0	0	0	0	-2	0	-2	Shared down (RNA Cluster 2)
SMARCAL1	-2	-2	-2	0	0	0	0	-2	0	0	Shared down (RNA Cluster 2)
TBX3	-2	-2	-2	0	0	0	0	-2	0	0	Shared down (RNA Cluster 2)
SPDEF	0	2	2	2	2	0	0	0	0	0	Shared down (RNA Cluster 2)
OLFM4-RET	-2	-2	-2	0	0	0	0	-2	0	0	Shared down (RNA Cluster 2)
CREM	-1.82	-1.82	-1.82	0	0	0	0	-1.24	0	-1.24	Shared down (RNA Cluster 2)
AHR	-0.817	-0.627	-1.168	0.2	-0.562	0	-1.773	-1.168	0.882	-0.735	Shared down (RNA Cluster 2)
miR-34a-5p (and other miRNAs w/seed GGCAGUG)	1.982	1.982	1.982	0	0	0	0	1.982	0	0	Shared down (RNA Cluster 2)
FGFR1	0	-1.98	-1.98	0	0	0	0	-1.98	0	-1.98	Shared down (RNA Cluster 2)
RBL1	0	1.97	1.97	0	1.97	0	0	1.97	0	0	Shared down (RNA Cluster 2)
CR1L	0	1.969	1.969	1.969	1.969	0	0	0	0	0	Shared down (RNA Cluster 2)
FOXO3	-1.982	-1.03	-1.104	-0.14	-0.809	0	-1.069	-0.758	0	-0.98	Shared down (RNA Cluster 2)
NR3C2	-1.951	-1.96	-1.982	0	0	0	0	-1.951	0	0	Shared down (RNA Cluster 2)
LIF	-1.945	0	-1.945	0	0	0	0	-1.945	0	-1.945	Shared down (RNA Cluster 2)
mir-1 (includes others)	1.941	1.941	0	0	0	0	0	1.941	0	1.941	Shared down (RNA Cluster 2)
TLR4	-1.172	-1.131	-1.172	0	0	0	-1.067	-1.455	0	-1.746	Shared down (RNA Cluster 2)
calcimycin	0	0	-1.934	0	-1.934	0	0	-1.934	0	-1.934	Shared down (RNA Cluster 2)
thapsigargin	0	-1.931	-1.931	0	0	0	0	-1.931	0	-1.931	Shared down (RNA Cluster 2)
L-triiodothyronine	-0.805	-0.975	-0.975	-0.57	-0.784	-1.154	-0.721	-0.91	-0.156	-0.634	Shared down (RNA Cluster 2)
ERK	-1.223	-1.487	-0.95	0	-1.054	0	-1.223	-0.677	0	-1.054	Shared down (RNA Cluster 2)
KLF4	-2.202	-1.879	-1.879	0	0	0	0	-1.594	0	0	Shared down (RNA Cluster 2)
PTEN	0	1.73	1.334	0	0.064	0	2.144	1.334	0	0.937	Shared down (RNA Cluster 2)
THZ1	-1.522	-1.104	-1.104	0	-0.739	0	0	-1.522	0	-1.522	Shared down (RNA Cluster 2)
IL27	-1.467	-1.091	-1.467	0	0	0	-1.091	-1.188	0	-1.188	Shared down (RNA Cluster 2)
PRL	-2.133	0	-1.38	0	0	0	-1.214	-1.38	0	-1.38	Shared down (RNA Cluster 2)
GATA6	0	-1.446	-1.446	0	-1.154	0	0	-1.446	0	-1.969	Shared down (RNA Cluster 2)
TWIST1	-0.823	-1.826	-0.69	-1.24	-0.029	-1.067	-1.067	-0.69	0	-0.026	Shared down (RNA Cluster 2)
Z-LLL-CHO	0	0	-1.68	0	-1.201	0	0	-2.363	0	-2.155	Shared down (RNA Cluster 2)
DACH1	1.387	1.982	1.067	0	0	0	0	1.387	0	1.387	Shared down (RNA Cluster 2)
PI3K (complex)	0	-2.19	-1.728	0	-1.261	0	0	-1.204	0	-0.817	Shared down (RNA Cluster 2)
EGFR	-0.97	-1.738	-1.082	0	-1.738	0	0	-0.958	0	-0.644	Shared down (RNA Cluster 2)
sirolimus	1.648	1.127	0.903	0.747	0.68	0	-0.169	0.65	0	1.171	Shared down (RNA Cluster 2)
D-glucose	-1.705	-1.92	-1.66	0	0	0	0	0	0	-1.761	Shared down (RNA Cluster 2)
bucladesine	-1.213	-1.109	-1.481	0	0	0	0	-1.725	0	-1.481	Shared down (RNA Cluster 2)
raloxifene	2.183	1.213	1.213	0	0	0	0	1.528	0	0.832	Shared down (RNA Cluster 2)
ERBB4	1.732	0	1.732	0	0	0	0	1.732	0	1.732	Shared down (RNA Cluster 2)
TSC2	1.732	0	1.732	0	0	0	0	1.732	0	1.732	Shared down (RNA Cluster 2)
semaxinib	-0.849	0	-1.98	0	0	0	0	-1.98	0	-1.98	Shared down (RNA Cluster 2)
MAP3K8	-1.372	-1.095	-1.372	0	0	-0.784	-0.784	-1.372	0	0	Shared down (RNA Cluster 2)
IL1A	-1.224	-1.224	-1.224	0	-0.931	0	0	-1.224	0	-0.931	Shared down (RNA Cluster 2)
ADCYAP1	-1.037	-1.037	-1.355	0	-0.414	0	-1.117	-1.037	0	-0.744	Shared down (RNA Cluster 2)
CSF1	-1.119	-1.412	-0.972	0	-1.119	0	-1.119	-0.972	0	0	Shared down (RNA Cluster 2)
ASXL3	0	2.236	2.236	0	0	0	0	2.236	0	0	Shared down (RNA Cluster 2)
CREB	-1.638	-0.833	-0.833	0	0	0	-1.373	-0.931	0	-1.075	Shared down (RNA Cluster 2)
trans-hydroxytamoxifen	1.342	1.342	1.342	0	0	0	0	1.633	0	1	Shared down (RNA Cluster 2)
MET	-1.387	-1.067	-1.387	0	0	0	0	-1.387	0	-1.387	Shared down (RNA Cluster 2)
F2R	0	-1.994	-1.31	0	-1.31	0	0	-0.987	0	-0.987	Shared down (RNA Cluster 2)
GLI1	0.718	0.602	0.691	-0.655	-0.493	0	1.414	0.954	0	1.026	Shared down (RNA Cluster 2)
methylprednisolone	-1.067	-0.896	-0.896	-1.387	0	0	-1.387	-0.896	0	0	Shared down (RNA Cluster 2)
TGFB3	-2	-2.236	-2.236	0	0	0	0	0	0	0	Shared down (RNA Cluster 2)
PEAR1	0	2.236	2.236	0	0	0	0	2	0	0	Shared down (RNA Cluster 2)
APC	0	2.22	2.22	1.985	0	0	0	0	0	0	Shared down (RNA Cluster 2)
troglitazone	1	1.175	1.175	0	0.854	0	-0.176	1.175	0	0.854	Shared down (RNA Cluster 2)
KITLG	-1.265	-1.508	-1.155	0	-0.905	0	0	-0.905	0	-0.632	Shared down (RNA Cluster 2)
ARID1A	0.44	-0.341	-0.341	-1	0.239	-0.762	-0.113	0.412	2	0.718	Shared down (RNA Cluster 2)
IKZF1	0.561	1.934	1.934	0	0	0	0	1.934	0	0	Shared down (RNA Cluster 2)
calcitriol	-0.079	-0.567	-0.311	-0.788	-0.331	-0.6	-0.377	-0.536	1.706	-1.06	Shared down (RNA Cluster 2)
triamcinolone acetonide	1.238	1.238	0.614	0	0.594	0	0.762	0.954	0	0.954	Shared down (RNA Cluster 2)
alpha catenin	0	2	2.236	0	0	0	0	2	0	0	Shared down (RNA Cluster 2)
EZH2	-0.492	0.631	0.596	0	1.229	-0.633	0.469	0.899	0	1.262	Shared down (RNA Cluster 2)
IgG	-1.119	-1.119	-1.412	0	0	0	0	-1.412	0	-1.119	Shared down (RNA Cluster 2)
APOE	0	0	2.19	0	0	0	0	1.96	0	1.96	Shared down (RNA Cluster 2)
SMAD2	0	-1.953	-2.183	0	-1.941	0	0	0	0	0	Shared down (RNA Cluster 2)
CCN2	0.277	-1.727	-1.727	0	-1.231	0	0	-1.109	0	0	Shared down (RNA Cluster 2)
thioacetamide	-2	-2	-2	0	0	0	0	0	0	0	Shared down (RNA Cluster 2)
FUS-DDIT3	0	2	2	0	2	0	0	0	0	0	Shared down (RNA Cluster 2)
ITCH	0	2	2	0	2	0	0	0	0	0	Shared down (RNA Cluster 2)
vancomycin	-2	-2	-2	0	0	0	0	0	0	0	Shared down (RNA Cluster 2)
miR-199a-5p (and other miRNAs w/seed CCAGUGU)	0	2	2	0	0	0	0	2	0	0	Shared down (RNA Cluster 2)
SATB1	0	-2	-2	0	-2	0	0	0	0	0	Shared down (RNA Cluster 2)
kainic acid	0	0	0	0	0	0	-1.997	-1.997	0	-1.997	Shared down (RNA Cluster 2)
MAP2K5	0	-1.982	-1.982	0	0	0	0	-1.982	0	0	Shared down (RNA Cluster 2)
miR-124-3p (and other miRNAs w/seed AAGGCAC)	0	1.98	1.98	0	1.98	0	0	0	0	0	Shared down (RNA Cluster 2)
NFAT5	1.014	0.28	1.273	-1.686	0	0	0.311	0.695	0	0.641	Shared down (RNA Cluster 2)
progesterone	-1.34	-0.29	-0.761	0	-0.454	-1.276	-0.302	-0.761	-0.52	-0.192	Shared down (RNA Cluster 2)
GATA4	-0.562	-1.498	-1.498	0	0	0	-1.165	-1.165	0	0	Shared down (RNA Cluster 2)
atorvastatin	-0.785	-0.705	-0.705	0	-1.342	0	-0.785	-0.785	0	-0.762	Shared down (RNA Cluster 2)
quinolinic acid	0	0	0	0	0	0	-1.956	-1.956	0	-1.956	Shared down (RNA Cluster 2)
phytohemagglutinin	-1.951	-1.951	0	0	0	0	0	-1.951	0	0	Shared down (RNA Cluster 2)
CREBBP	-0.927	-1.287	-1.287	0	-1	0	0	-1.287	0	0	Shared down (RNA Cluster 2)
TAFAZZIN	0	-1.976	-1.496	0	0	0	0	-1.131	0	-1.131	Shared down (RNA Cluster 2)
tacrolimus	-0.651	-0.651	-0.92	0	-0.487	0	-1.131	-0.92	0	-0.92	Shared down (RNA Cluster 2)
MAPK9	-1.387	-1.698	-1.091	0	0	0	0	-0.728	0	-0.728	Shared down (RNA Cluster 2)
MAP2K1	0	-1.963	-1.963	0	-1.69	0	0	0	0	0	Shared down (RNA Cluster 2)
PPARG	-0.618	0	-0.902	0	0	0	-1.253	-1.516	0	-1.253	Shared down (RNA Cluster 2)
ALOX5	0	-1.633	-1.633	-0.447	-1	0	0	0	0	-0.816	Shared down (RNA Cluster 2)
butyric acid	0	0.412	0.721	1.109	0.412	0	0	1.567	0	1.3	Shared down (RNA Cluster 2)
SHC1	0	0	1.839	0	1.839	0	0	1.839	0	0	Shared down (RNA Cluster 2)
N-[N-(3,5-difluorophenacetyl-L-Ala)]-S-phenylglycine t-butyl ester	-1.49	0.062	0.062	0	1.187	0	-0.389	0.062	-2.157	0.07	Shared down (RNA Cluster 2)
dexamethasone	0.25	-0.315	-0.481	-0.623	-0.596	0.572	-0.294	0.275	-1.838	-0.203	Shared down (RNA Cluster 2)
SMAD4	-0.762	-0.415	-0.946	0	-0.625	0	0.283	0.97	0	1.432	Shared down (RNA Cluster 2)
RUNX1	0	-0.625	-1.016	0	-0.714	0	0	-1.016	0	-1.96	Shared down (RNA Cluster 2)
concanavalin a	-1.103	0	-1.406	0	0	0	0	-1.406	0	-1.406	Shared down (RNA Cluster 2)
WBP2	0	-0.896	-1.387	-1.387	-0.896	0	0	-0.555	0	-0.152	Shared down (RNA Cluster 2)
bisphenol A	-0.9	-1.206	-1.206	0	-1.951	0	0	0	0	0	Shared down (RNA Cluster 2)
levodopa	-0.769	-0.423	-0.423	0.83	-0.497	0	-1.358	-0.423	0	-0.497	Shared down (RNA Cluster 2)
INS	-0.899	-0.82	-0.82	0	-0.826	0	0	-0.899	0	-0.899	Shared down (RNA Cluster 2)
MEF2D	0	-1.715	-1.715	0	-1.715	0	0	0	0	0	Shared down (RNA Cluster 2)
IL4	0	0	0	-2.392	0	0	-2.75	0	0	0	Shared down (RNA Cluster 2)
TLR2	0	-1.067	-1.154	0	0	0	0	-1.446	0	-1.4	Shared down (RNA Cluster 2)
palmitic acid	-1.091	0	-1.399	0	0	0	0	-1.068	0	-1.475	Shared down (RNA Cluster 2)
epicatechin	0	-2	-2	0	0	0	0	0	0	-1	Shared down (RNA Cluster 2)
MEF2C	-1.067	-1.432	-1.432	0	0	0	0	-1.067	0	0	Shared down (RNA Cluster 2)
DICER1	-0.132	0	1.287	0	1	0	0	1.287	0	1.287	Shared down (RNA Cluster 2)
cholesterol	1.982	0.478	0.478	-1	-1	0	0	0	0	0	Shared down (RNA Cluster 2)
rosiglitazone	-0.806	0.77	0.486	0	1.478	0	-0.497	0.081	0	-0.806	Shared down (RNA Cluster 2)
streptozocin	1.446	0.484	0.484	-0.603	0.08	0	1.091	0.721	0	0	Shared down (RNA Cluster 2)
KLF2	0	1.387	1.387	0	0	0	0	1.067	0	1.067	Shared down (RNA Cluster 2)
PTH	-1.326	-0.637	-0.637	0	-0.167	0	-0.965	-0.637	0	-0.526	Shared down (RNA Cluster 2)
NFATC2	-1.102	-0.823	-1.102	0	0	0	0	-1.102	0	-0.744	Shared down (RNA Cluster 2)
TP63	-0.065	0.65	0.514	0.902	0.666	0.518	-1.004	0.014	-0.239	0.27	Shared down (RNA Cluster 2)
vorinostat	-0.928	0	-1.337	0	0	0	-0.218	-1.337	0	-0.991	Shared down (RNA Cluster 2)
dopamine	-1.886	-1.064	-1.064	0	-0.725	0	0	0	0	0	Shared down (RNA Cluster 2)
nitric oxide	-0.525	-0.525	-0.525	0	-1.179	0	-0.908	-0.525	0	-0.525	Shared down (RNA Cluster 2)
TCF7	0.333	0.707	1	0	0	0	1.134	0.707	0	0.816	Shared down (RNA Cluster 2)
SMAD7	0	1.744	1.192	0	0.933	0	0	0.808	0	0	Shared down (RNA Cluster 2)
FOXC1	-1.134	-0.707	-1	0	0.447	0	0.625	0.547	0	-0.137	Shared down (RNA Cluster 2)
PKG	-0.762	-0.762	-0.762	0	0	0	-0.762	-0.762	0	-0.762	Shared down (RNA Cluster 2)
YY1	0.218	1	1	0	1.446	0	0	0.6	0	0.218	Shared down (RNA Cluster 2)
methotrexate	-1.342	-0.277	-0.64	0	0	0	0	-1.109	0	-1.109	Shared down (RNA Cluster 2)
TRIM28	0	-2.236	-2.236	0	0	0	0	0	0	0	Shared down (RNA Cluster 2)
HTT	0	-0.063	-0.547	-0.762	-1.195	0	0	-1.095	0	-0.784	Shared down (RNA Cluster 2)
IL5	0	-2.177	-2.177	0	0	0	0	0	0	0	Shared down (RNA Cluster 2)
cobalt chloride	0	-2.172	-2.172	0	0	0	0	0	0	0	Shared down (RNA Cluster 2)
tamoxifen	-0.207	-0.173	-0.517	0	-0.586	0	-0.094	-0.194	2.376	-0.194	Shared down (RNA Cluster 2)
DUSP1	-1.067	0	-1.067	0	0	0	0	-1.067	0	-1.067	Shared down (RNA Cluster 2)
CD40LG	0	-1.067	-1.067	0	0	0	-1.067	-1.067	0	0	Shared down (RNA Cluster 2)
PGR	0.708	-0.502	-0.502	0	-0.378	-1.253	-0.676	-0.237	0	0	Shared down (RNA Cluster 2)
E. coli serotype 0127B8 lipopolysaccharide	0	0.816	0.378	1.342	0.447	0	0	-0.816	0	-0.447	Shared down (RNA Cluster 2)
GATA2	0	-1.413	-1.413	0	0	0	0	-1.413	0	0	Shared down (RNA Cluster 2)
GNAQ	0	0	-2.208	0	0	0	0	-1.98	0	0	Shared down (RNA Cluster 2)
CNTF	-1.039	0	-1.039	0	0	0	0	-1.039	0	-1.039	Shared down (RNA Cluster 2)
ERBB3	0.471	-0.853	-0.392	0	-1.069	0	-0.832	0	0	0.471	Shared down (RNA Cluster 2)
NOTCH1	1.901	0.61	0.61	-0.049	-0.049	0	0	0.411	0	0.411	Shared down (RNA Cluster 2)
PTPRR	0	2	2	0	0	0	0	0	0	0	Shared down (RNA Cluster 2)
CX3CR1	0	-2	-2	0	0	0	0	0	0	0	Shared down (RNA Cluster 2)
Ifitm3	0	2	2	0	0	0	0	0	0	0	Shared down (RNA Cluster 2)
HFE	-1	0	-1	0	0	0	0	-1	0	-1	Shared down (RNA Cluster 2)
NPPB	0	2	2	0	0	0	0	0	0	0	Shared down (RNA Cluster 2)
FEV	0	-2	-2	0	0	0	0	0	0	0	Shared down (RNA Cluster 2)
SYVN1	0	-2	-2	0	0	0	0	0	0	0	Shared down (RNA Cluster 2)
TRIM38	0	2	2	0	0	0	0	0	0	0	Shared down (RNA Cluster 2)
OTUB1	0	-2	-2	0	0	0	0	0	0	0	Shared down (RNA Cluster 2)
miR-486-5p (and other miRNAs w/seed CCUGUAC)	0	2	2	0	0	0	0	0	0	0	Shared down (RNA Cluster 2)
miR-486-3p (and other miRNAs w/seed GGGGCAG)	0	2	2	0	0	0	0	0	0	0	Shared down (RNA Cluster 2)
arsenic trioxide	0	1.999	1.999	0	0	0	0	0	0	0	Shared down (RNA Cluster 2)
cigarette smoke	0	-1.994	-1.994	0	0	0	0	0	0	0	Shared down (RNA Cluster 2)
mir-8 (includes others)	0	0	1.982	0	0	0	0	1.982	0	0	Shared down (RNA Cluster 2)
MAPK8	0	0	-1.981	0	-1.981	0	0	0	0	0	Shared down (RNA Cluster 2)
LYN	0	0	1.98	0	0	0	0	1.98	0	0	Shared down (RNA Cluster 2)
stattic	0	1.98	1.98	0	0	0	0	0	0	0	Shared down (RNA Cluster 2)
EWSR1-FLI1	0	1.977	1.977	0	0	0	0	0	0	0	Shared down (RNA Cluster 2)
CRH	-1.976	0	0	0	0	0	0	-1.976	0	0	Shared down (RNA Cluster 2)
mir-19 (includes others)	0	0	1.959	0	0	0	0	1.985	0	0	Shared down (RNA Cluster 2)
RICTOR	0	0	0	0	1.969	0	0	0	0	1.969	Shared down (RNA Cluster 2)
FOS	0.252	0.217	0.217	0	0.893	1.91	0.252	-0.151	0	0.045	Shared down (RNA Cluster 2)
lactic acid	0	-1.956	0	-1.956	0	0	0	0	0	0	Shared down (RNA Cluster 2)
nicotine	0	-1.951	-1.951	0	0	0	0	0	0	0	Shared down (RNA Cluster 2)
N-methyl-D-aspartate	0	0	-1.947	0	-1.947	0	0	0	0	0	Shared down (RNA Cluster 2)
tretinoin	0.881	-0.162	-0.162	-1.15	-0.401	0	0.408	0.194	0	-0.519	Shared down (RNA Cluster 2)
MIR17HG	0	0	1.934	0	0	0	0	1.934	0	0	Shared down (RNA Cluster 2)
bexarotene	-1.131	-0.651	-0.651	0	0	0	0	-1.432	0	0	Shared down (RNA Cluster 2)
estrogen receptor	-0.378	0.632	0.632	1	0	0	0	0.333	0	-0.816	Shared down (RNA Cluster 2)
CASR	0	-1.342	-0.816	0	0	0	0	-0.816	0	-0.816	Shared down (RNA Cluster 2)
VDR	0	-1.342	-0.816	0	0	0	0	-0.816	0	-0.816	Shared down (RNA Cluster 2)
okadaic acid	0	-1.172	-0.464	0	-0.464	0	0	-0.842	0	-0.842	Shared down (RNA Cluster 2)
BMP2	1.387	0.555	0.555	0	0	0	0.152	0.555	0	0.555	Shared down (RNA Cluster 2)
COLQ	0	0.577	0.577	0	0.577	0	0	0.577	0	1.414	Shared down (RNA Cluster 2)
CD28	-1.154	-1.491	-1.067	0	0	0	0	0	0	0	Shared down (RNA Cluster 2)
MAPK3	0	0	-0.927	0	-0.927	0	0	-0.927	0	-0.927	Shared down (RNA Cluster 2)
tunicamycin	1	0	1.342	0	0	0	0	1.342	0	0	Shared down (RNA Cluster 2)
lovastatin	0	-0.849	-0.849	0	0	0	0	-1.982	0	0	Shared down (RNA Cluster 2)
NGF	0	0	-1.199	0	0	0	0	-1.199	0	-1.199	Shared down (RNA Cluster 2)
TP53	-0.811	-0.547	-0.264	-0.726	-0.092	0	-0.321	0.068	0.299	-0.456	Shared down (RNA Cluster 2)
1-methyl-4-phenyl-1,2,3,6-tetrahydropyridine	0	0	-1.131	0	0	0	-1.131	-0.651	0	-0.651	Shared down (RNA Cluster 2)
methylphenidate	0	0	0	0	0	0	-1.177	-1.177	0	-1.177	Shared down (RNA Cluster 2)
RUNX3	0	1.982	0.907	0	0.591	0	0	0	0	0	Shared down (RNA Cluster 2)
ID2	0	0	1.732	0	0	0	0	1.732	0	0	Shared down (RNA Cluster 2)
WNT1	0.577	-0.577	-0.577	0	0	0	-0.577	-0.577	0	-0.577	Shared down (RNA Cluster 2)
AKT	-0.156	0.133	0.275	-0.655	0.561	0	1.165	0.445	0	0.063	Shared down (RNA Cluster 2)
15-deoxy-delta-12,14 -PGJ 2	-1.206	-0.223	-0.53	0	0.119	0	0	-0.9	0	-0.468	Shared down (RNA Cluster 2)
cyclosporin A	0.282	0.06	0.606	0.152	0.419	0	0.737	0.578	0	0.578	Shared down (RNA Cluster 2)
SNAI1	0	-1.964	-1.4	0	0	0	0	0	0	0	Shared down (RNA Cluster 2)
interferon alpha	-0.738	0	0	0	0	0	-1.409	-1.01	0	-0.198	Shared down (RNA Cluster 2)
TNFSF11	-1.675	0	0	0	0	0	0	-1.675	0	0	Shared down (RNA Cluster 2)
metribolone	0.455	0.455	0.455	0	0	0	0	0.455	0	1.5	Shared down (RNA Cluster 2)
PSEN1	0.372	-0.92	-0.92	0	0	0	0.105	-0.487	0	-0.487	Shared down (RNA Cluster 2)
25-hydroxycholesterol	0.447	0.896	0.896	0	0.152	0	0.447	0.447	0	0	Shared down (RNA Cluster 2)
bleomycin	1.213	0.747	0.314	0	-0.068	0	0	0.655	0	0.243	Shared down (RNA Cluster 2)
DGCR8	0	0	0	0	0	0	1.067	1.067	0	1.067	Shared down (RNA Cluster 2)
pioglitazone	0	1.067	1.067	0	1.067	0	0	0	0	0	Shared down (RNA Cluster 2)
PP2/AG1879 tyrosine kinase inhibitor	0	1.945	1.209	0	0	0	0	0	0	0	Shared down (RNA Cluster 2)
CEBPA	-0.269	-0.564	-0.564	0	0	0	0	-0.564	0	-1.178	Shared down (RNA Cluster 2)
dextran sulfate	0	0	-1.969	0	0	0	0	-1.154	0	0	Shared down (RNA Cluster 2)
IL33	-0.816	0	-1.134	0	0	0	0	-1.134	0	0	Shared down (RNA Cluster 2)
TGFB2	0	-0.693	-0.693	-0.35	0.036	0	-0.152	-0.555	0	-0.555	Shared down (RNA Cluster 2)
MYCN	-1.109	0.147	0.147	1	-0.126	0	-0.192	-0.23	0	0.07	Shared down (RNA Cluster 2)
lapatinib	0	0	0.751	0	0.751	0	0	0.751	0	0.751	Shared down (RNA Cluster 2)
palbociclib	-1	0	-2	0	0	0	0	0	0	0	Shared down (RNA Cluster 2)
5-N-ethylcarboxamido adenosine	0	0	1	0	0	0	0	1	0	1	Shared down (RNA Cluster 2)
MAFB	-1	-1	0	0	0	0	0	-1	0	0	Shared down (RNA Cluster 2)
fluticasone propionate	0	-1	-1	0	-1	0	0	0	0	0	Shared down (RNA Cluster 2)
NANOG	0	-1	-1	0	-1	0	0	0	0	0	Shared down (RNA Cluster 2)
MMP9	0	-1	-1	0	0	0	0	-1	0	0	Shared down (RNA Cluster 2)
homocysteine	0.471	0.067	0.471	0	0	0	0	0.471	1.122	-0.326	Shared down (RNA Cluster 2)
Y 27632	0	1.458	1.458	0	0	0	0	0	0	0	Shared down (RNA Cluster 2)
IGF2BP1	-0.277	-0.956	-0.956	0	0	0	0	-0.64	0	0	Shared down (RNA Cluster 2)
BDNF	0	0	0	0	-1.411	0	0	0	0	-1.411	Shared down (RNA Cluster 2)
RBPJ	0.89	-0.488	-0.488	0	0	0	0	-0.08	0.771	-0.08	Shared down (RNA Cluster 2)
oleic acid	-0.447	-0.447	-0.447	0	0	0	0	-0.447	0	-1	Shared down (RNA Cluster 2)
PI3K (family)	0	0	-0.903	0	-0.903	0	0	-0.903	0	0	Shared down (RNA Cluster 2)
BHLHE40	-1.342	0	-1.342	0	0	0	0	0	0	0	Shared down (RNA Cluster 2)
PPARA	-0.184	-0.184	-0.184	0	0	0	-0.562	-0.597	0	-0.899	Shared down (RNA Cluster 2)
cantharidin	0.447	0.447	0.447	0	0	0	0	0.816	0	0.447	Shared down (RNA Cluster 2)
FGF21	0	0	-1.257	0	0	0	0	-0.641	0	-0.641	Shared down (RNA Cluster 2)
SOX2	0.97	0.228	0.228	-0.169	-0.169	0	0	0.216	0	0.555	Shared down (RNA Cluster 2)
torkinib	-0.277	0.747	0.747	0	0	0	0.372	0.372	0	0	Shared down (RNA Cluster 2)
IL17A	0	0	-1.418	0	-1.078	0	0	0	0	0	Shared down (RNA Cluster 2)
BAPTA-AM	0.152	0	0.152	0	0	0	1.067	0.555	0	0.555	Shared down (RNA Cluster 2)
PPARD	0	-0.816	-0.816	0	0	0	0	-0.816	0	0	Shared down (RNA Cluster 2)
medroxyprogesterone acetate	0.186	0.186	-0.174	0	0	0	1.091	0.186	0	0.6	Shared down (RNA Cluster 2)
SYK	0	0	1.207	0	0	0	0	1.207	0	0	Shared down (RNA Cluster 2)
testosterone	-0.041	0	0	0	-0.502	0.594	0.41	-0.422	0	-0.422	Shared down (RNA Cluster 2)
ZEB1	0	-1.177	-1.177	0	0	0	0	0	0	0	Shared down (RNA Cluster 2)
MEK	-0.391	-0.728	-0.16	0	-0.895	0	0	-0.179	0	0	Shared down (RNA Cluster 2)
ILF3	0.463	0.463	0.463	0	0	0	0	0.463	0	0.463	Shared down (RNA Cluster 2)
SOX9	1	0.128	0.128	0	0.152	0	-0.447	-0.447	0	0	Shared down (RNA Cluster 2)
HMGA1	-1	-0.31	-0.31	0	-0.371	0	0	-0.31	0	0	Shared down (RNA Cluster 2)
TO-901317	0	-0.762	-0.762	0	0	0	0	-0.762	0	0	Shared down (RNA Cluster 2)
topotecan	0.239	0.239	0.563	0	-0.152	0	-0.128	0.64	0	0.277	Shared down (RNA Cluster 2)
IL7	0	0	-1.091	0	0	0	0	-1.091	0	0	Shared down (RNA Cluster 2)
FGFR2	0	-0.277	-0.277	-0.762	-0.277	0	0	-0.277	0	-0.277	Shared down (RNA Cluster 2)
OGT	0	-0.692	-0.692	0	-0.339	0	-0.218	0.2	0	0	Shared down (RNA Cluster 2)
HRAS	0.213	-0.426	-0.102	0	0.239	-0.152	-0.478	-0.102	0	-0.426	Shared down (RNA Cluster 2)
RXRA	1.067	0	0	0	0	0	1.067	0	0	0	Shared down (RNA Cluster 2)
FBN1	0	1.067	1.067	0	0	0	0	0	0	0	Shared down (RNA Cluster 2)
SMARCA4	-0.156	-0.894	-0.894	0	0	0	0	-0.156	0	0	Shared down (RNA Cluster 2)
NR3C1	0.047	0.756	0.042	0	-0.659	0	0	-0.289	0	-0.289	Shared down (RNA Cluster 2)
SPP1	-0.199	-0.199	0.126	0	0	0	0.689	0.126	0	0.728	Shared down (RNA Cluster 2)
MAP2K1/2	0	0	-1.029	0	-1.029	0	0	0	0	0	Shared down (RNA Cluster 2)
ADAM12	0	0.243	0.243	-0.277	0.243	0	0	-1	0	0	Shared down (RNA Cluster 2)
5-azacytidine	0	0	-2	0	0	0	0	0	0	0	Shared down (RNA Cluster 2)
ABL1/2	0	0	1	0	0	0	0	1	0	0	Shared down (RNA Cluster 2)
CAPN6	0	1	1	0	0	0	0	0	0	0	Shared down (RNA Cluster 2)
prazosin	1	1	0	0	0	0	0	0	0	0	Shared down (RNA Cluster 2)
ammonium	0	0	-1	0	0	0	0	-1	0	0	Shared down (RNA Cluster 2)
NORAD	0	0	-2	0	0	0	0	0	0	0	Shared down (RNA Cluster 2)
ABL2	0	0	1	0	0	0	0	1	0	0	Shared down (RNA Cluster 2)
bisindolylmaleimide I	0	2	0	0	0	0	0	0	0	0	Shared down (RNA Cluster 2)
ESRRA	0	0	0	0	-2	0	0	0	0	0	Shared down (RNA Cluster 2)
PTGFR	0	0	0	0	0	0	0	0	0	-2	Shared down (RNA Cluster 2)
KAT2A	0	-1	-1	0	0	0	0	0	0	0	Shared down (RNA Cluster 2)
F3	0	-2	0	0	0	0	0	0	0	0	Shared down (RNA Cluster 2)
JAK1	0	0	-1.997	0	0	0	0	0	0	0	Shared down (RNA Cluster 2)
CD38	0	0	-1.987	0	0	0	0	0	0	0	Shared down (RNA Cluster 2)
STAT4	0	0	-1.981	0	0	0	0	0	0	0	Shared down (RNA Cluster 2)
RETN	0	0	-1.969	0	0	0	0	0	0	0	Shared down (RNA Cluster 2)
isoproterenol	0	0	0	0	0	0	0	-1.966	0	0	Shared down (RNA Cluster 2)
GLI3	0	-0.655	-0.655	0	-0.655	0	0	0	0	0	Shared down (RNA Cluster 2)
GLIS3	0	0	-0.655	0	0	0	0	-0.655	0	-0.655	Shared down (RNA Cluster 2)
plicamycin	0	0	1.964	0	0	0	0	0	0	0	Shared down (RNA Cluster 2)
rolipram	0	0	-1.961	0	0	0	0	0	0	0	Shared down (RNA Cluster 2)
mir-30 (includes others)	0	0	1.948	0	0	0	0	0	0	0	Shared down (RNA Cluster 2)
Ap1	0	0	-1.948	0	0	0	0	0	0	0	Shared down (RNA Cluster 2)
TLR3	0	0	0	0	0	0	0	-1.944	0	0	Shared down (RNA Cluster 2)
LDL	0	0	-1.94	0	0	0	0	0	0	0	Shared down (RNA Cluster 2)
NKX2-3	0	-0.343	-0.343	0	0	0	0	-0.343	0	-0.854	Shared down (RNA Cluster 2)
arachidonic acid	0.365	0.365	0.365	0	0	0	0	0.365	0	0.365	Shared down (RNA Cluster 2)
TGM2	0	0	0	0	0	0	0	-0.447	0	-1.342	Shared down (RNA Cluster 2)
NGF	0	0	0	0	0	0	0	-0.849	0	-0.849	Shared down (RNA Cluster 2)
JAK2	0	0	-1.693	0	0	0	0	0	0	0	Shared down (RNA Cluster 2)
FN1	0	0	-1.686	0	0	0	0	0	0	0	Shared down (RNA Cluster 2)
HDAC	0.57	0.221	0.221	0	0	0	0.11	0.11	0	0.439	Shared down (RNA Cluster 2)
GNAS	0	-0.832	-0.832	0	0	0	0	0	0	0	Shared down (RNA Cluster 2)
arginine	0	-0.832	-0.832	0	0	0	0	0	0	0	Shared down (RNA Cluster 2)
JQ1	0.343	0	-0.433	0	0	0	0	-0.433	0	-0.433	Shared down (RNA Cluster 2)
sodium chloride	-0.218	-0.6	-0.6	0	0	0	0	-0.218	0	0	Shared down (RNA Cluster 2)
sulindac sulfide	0	0.811	0.811	0	0	0	0	0	0	0	Shared down (RNA Cluster 2)
E2F1	0	0	-0.539	0	0	0	0	-0.539	0	-0.539	Shared down (RNA Cluster 2)
FSH	0.2	0.479	0.479	0	0	0	-0.218	-0.218	0	0	Shared down (RNA Cluster 2)
FOSL1	0.114	0.114	0.114	0	0	0	0.485	0.114	0	0.64	Shared down (RNA Cluster 2)
actinomycin D	0	0	0.655	0	0.243	0	0	0.655	0	0	Shared down (RNA Cluster 2)
ELAVL1	0	-0.776	-0.776	0	0	0	0	0	0	0	Shared down (RNA Cluster 2)
dimethyl sulfoxide	0	-0.762	-0.762	0	0	0	0	0	0	0	Shared down (RNA Cluster 2)
genistein	0	0.47	0.47	0	-0.423	0	0	0	0	-0.16	Shared down (RNA Cluster 2)
SNAI2	-0.068	-0.882	-0.44	0	0	0	0	-0.068	0	0	Shared down (RNA Cluster 2)
glucocorticoid	0	-1	-0.447	0	0	0	0	0	0	0	Shared down (RNA Cluster 2)
T-5224	0.152	0	0.555	0	0	0	0	0.555	0	0.152	Shared down (RNA Cluster 2)
NFKB2	0	0	-1.412	0	0	0	0	0	0	0	Shared down (RNA Cluster 2)
simvastatin	0.179	0.37	-0.096	0	0	0	0	-0.732	0	0	Shared down (RNA Cluster 2)
romidepsin	0	0	0	0	0	0	0	-0.686	0	-0.686	Shared down (RNA Cluster 2)
SOX17	0	0.339	0.339	0	0	0	0	0.339	0	0.339	Shared down (RNA Cluster 2)
SNCA	0	0	0	0	0	0	0	1.342	0	0	Shared down (RNA Cluster 2)
ciprofibrate	0	-0.447	-0.447	0	0	0	0	-0.447	0	0	Shared down (RNA Cluster 2)
KRAS	0	0.339	0.692	0	0	0	0	0.152	0	0.152	Shared down (RNA Cluster 2)
DNMT3A	0	-0.762	-0.277	0	0	0	0	-0.277	0	0	Shared down (RNA Cluster 2)
ITGB1	0.105	-0.31	-0.31	0	-0.371	0	0	0.084	0	0.105	Shared down (RNA Cluster 2)
MTOR	0	0	-0.277	0	0	0	0	-1	0	0	Shared down (RNA Cluster 2)
VHL	0	0	0.625	0	0.625	0	0	0	0	0	Shared down (RNA Cluster 2)
caffeine	0	-0.406	-0.406	0	-0.406	0	0	0	0	0	Shared down (RNA Cluster 2)
TGFBR2	0	-0.186	0.339	0	-0.687	0	0	0	0	0	Shared down (RNA Cluster 2)
CLOCK	-0.664	-0.272	-0.272	0	0	0	0	0	0	0	Shared down (RNA Cluster 2)
TEAD4	0	-0.577	-0.577	0	0	0	0	0	0	0	Shared down (RNA Cluster 2)
GW3965	0	0	0	0	0	0	0	-1.091	0	0	Shared down (RNA Cluster 2)
activin (family)	0	0	-1.067	0	0	0	0	0	0	0	Shared down (RNA Cluster 2)
NR4A1	0	0	-0.785	0	0	0	0	0	0	-0.277	Shared down (RNA Cluster 2)
TCF4	-1	0	0	0	0	0	0	0	0	0	Shared down (RNA Cluster 2)
MI-2-2	0	0	0	0	0	0	0	-1	0	0	Shared down (RNA Cluster 2)
LEF1	-1	0	0	0	0	0	0	0	0	0	Shared down (RNA Cluster 2)
GUCY1B1	0	0	0	0	0	0	0	0	0	-1	Shared down (RNA Cluster 2)
dihydrotestosterone	0	0.31	-0.084	0	-0.105	0	0	0	0	0.492	Shared down (RNA Cluster 2)
FGF1	-0.277	0.128	0.128	0	0	0	0.128	0.128	0	0.128	Shared down (RNA Cluster 2)
PAX3-FOXO1	0	0.447	0.447	0	0	0	0	0	0	0	Shared down (RNA Cluster 2)
propofol	0	0.277	-0.152	0	-0.152	0	-0.152	-0.152	0	0	Shared down (RNA Cluster 2)
sunitinib	0	0	-0.882	0	0	0	0	0	0	0	Shared down (RNA Cluster 2)
docosahexaenoic acid	0	0	0.849	0	0	0	0	0	0	0	Shared down (RNA Cluster 2)
tyrphostin AG490	0	0	0.805	0	0	0	0	0	0	0	Shared down (RNA Cluster 2)
ADIPOQ	-0.064	0.52	-0.064	0	0	0	0	-0.064	0	-0.064	Shared down (RNA Cluster 2)
LAPTM5	0	0	0.762	0	0	0	0	0	0	0	Shared down (RNA Cluster 2)
SOCS3	-0.19	0	-0.19	0	0	0	0	-0.19	0	-0.19	Shared down (RNA Cluster 2)
imatinib	0	0	-0.356	0	-0.356	0	0	0	0	0	Shared down (RNA Cluster 2)
TCF3	0	0	0.152	0	0.555	0	0	0	0	0	Shared down (RNA Cluster 2)
TIA1	0	0.277	0.277	0	0	0	0	-0.152	0	0	Shared down (RNA Cluster 2)
PRKAA2	0.152	0	0.152	0	0	0	0	0.152	0	0.152	Shared down (RNA Cluster 2)
sodium arsenite	-0.152	0	-0.152	0	0	0	0	-0.152	0	-0.152	Shared down (RNA Cluster 2)
CDC42	0	0	0.577	0	0	0	0	0	0	0	Shared down (RNA Cluster 2)
ATG7	0	0	0.555	0	0	0	0	0	0	0	Shared down (RNA Cluster 2)
lenalidomide	0.128	0.128	0.128	0	0	0	0	0.128	0	0	Shared down (RNA Cluster 2)
SP2509	0	0.447	0	0	0	0	0	0	0	0	Shared down (RNA Cluster 2)
mir-223	0	0	0.447	0	0	0	0	0	0	0	Shared down (RNA Cluster 2)
FOXO4	0	0	-0.218	0	-0.218	0	0	0	0	0	Shared down (RNA Cluster 2)
NOS2	0	0	0	0	0	0	0	-0.152	0	-0.152	Shared down (RNA Cluster 2)
CLDN7	0	0	0	-0.152	-0.152	0	0	0	0	0	Shared down (RNA Cluster 2)
PRDM1	0	0	0	0	0.152	0	0	0	0	0.152	Shared down (RNA Cluster 2)
GW9662	0	-0.152	-0.152	0	0	0	0	0	0	0	Shared down (RNA Cluster 2)
resiquimod	-0.277	0	0	0	0	0	0	0	0	0	Shared down (RNA Cluster 2)
erlotinib	0	0	-0.121	0	0	0	0	-0.121	0	0	Shared down (RNA Cluster 2)
STK11	0	0	0	0	0.218	0	0	0	0	0	Shared down (RNA Cluster 2)
paclitaxel	0	0	-0.106	0	-0.106	0	0	0	0	0	Shared down (RNA Cluster 2)
MEN1	0	0.152	0	0	0	0	0	0	0	0	Shared down (RNA Cluster 2)
EGR3	0	0	0	0	0	0	0	0.152	0	0	Shared down (RNA Cluster 2)
NOTCH	0	0	0	0	0	0	0	-0.147	0	0	Shared down (RNA Cluster 2)
MEF2A	0	-0.068	0	0	0	0	0	-0.068	0	0	Shared down (RNA Cluster 2)
TGFB1	-3.893	-5.273	-3.594	-2.166	-1.086	3.208	5.019	3.367	3.871	1.404	Palbo up (RNA Cluster 3)
AGT	-4.225	-4.777	-3.944	-0.989	-0.49	4.175	4.641	3.269	3.034	-1.101	Palbo up (RNA Cluster 3)
HIF1A	-3.222	-3.416	-2.991	-0.636	0.451	4.057	4.794	4.108	3.054	2.299	Palbo up (RNA Cluster 3)
lipopolysaccharide	-3.626	-3.709	-3.341	-1.357	-0.796	3.048	4.684	3.507	3.668	0.739	Palbo up (RNA Cluster 3)
D-glucose	-3.063	-3.365	-2.718	-2.083	-0.888	3.275	4.042	3.13	2.766	-0.111	Palbo up (RNA Cluster 3)
MRTFB	-2.947	-3.549	-3.257	-2.213	-1.732	2.8	3.679	2.619	1.98	0	Palbo up (RNA Cluster 3)
CG	-2.423	-3.049	-3.105	-2.425	-2.448	2.246	4.013	1.429	2.165	-1.077	Palbo up (RNA Cluster 3)
SMAD3	-2.466	-3.488	-3.234	-2.386	-1.648	2.883	3.692	1.899	1.848	-0.458	Palbo up (RNA Cluster 3)
MRTFA	-2.56	-3.081	-2.92	-2	-1.387	2.975	3.756	2.583	1.955	0	Palbo up (RNA Cluster 3)
CEBPB	-2.213	-3.422	-2.562	-2.608	-2.796	1.961	3.202	1.933	2.401	0	Palbo up (RNA Cluster 3)
beta-estradiol	-1.586	-3.023	-2.857	-0.867	-0.4	2.496	4.019	3.164	2.589	1.702	Palbo up (RNA Cluster 3)
CCR2	-2.236	-3.317	-2.828	-0.937	-1.237	2.781	3.422	1.723	2.781	-1.342	Palbo up (RNA Cluster 3)
THZ1	2.828	3.464	3.162	2.449	0.956	-2.449	-3.317	-1.414	0	2.236	Palbo up (RNA Cluster 3)
STAT3	-1.249	-2.737	-2.431	-1.762	-0.422	2.18	3.183	3.521	2.869	1.45	Palbo up (RNA Cluster 3)
TP53	-3.154	-3.574	-3.169	-1.432	-0.313	2.847	3.115	2.302	1.034	-0.459	Palbo up (RNA Cluster 3)
SORL1	-0.816	-2.887	-2.53	-2.236	-2.449	2.673	3	1.414	1.633	-1.633	Palbo up (RNA Cluster 3)
SB203580	3.205	3.165	2.319	0.271	0.083	-2.795	-4.074	-2.299	-2.907	0	Palbo up (RNA Cluster 3)
EGLN	1.758	2.375	2.174	0.747	0.179	0	-3.632	-3.392	-3.475	-3.335	Palbo up (RNA Cluster 3)
TGF beta	-2.041	-2.975	-2.119	-2.386	-0.275	2.269	3.518	2.501	1.776	1.107	Palbo up (RNA Cluster 3)
WNT3A	-1.276	-2.17	-2.017	-1.132	-1.077	2.459	3.456	3.031	3.189	1.121	Palbo up (RNA Cluster 3)
LY294002	2.775	3.476	3.182	0	0	-3.059	-2.93	-2.464	-2.377	-0.547	Palbo up (RNA Cluster 3)
TWIST1	-2.819	-3.206	-3.128	-1.4	-2	2.137	2.703	0.496	0.91	-1.964	Palbo up (RNA Cluster 3)
NFkB (complex)	-2.573	-2.144	-3.079	0	-0.398	3.214	3.864	2.123	2.136	-0.846	Palbo up (RNA Cluster 3)
SMARCA4	-2.943	-2.437	-2.624	-0.378	1.134	2.521	2.964	2.335	2.967	0	Palbo up (RNA Cluster 3)
tetradecanoylphorbol acetate	-2.513	-2.561	-2.41	-0.289	-0.217	2.284	3.268	2.435	3.624	0.654	Palbo up (RNA Cluster 3)
alpha catenin	0	3.105	2.013	1.715	1.572	-3.264	-3.81	-2.433	-2.207	0	Palbo up (RNA Cluster 3)
PSMB11	2.236	3	2.449	1.633	1.342	-3	-3.162	-1	0	2	Palbo up (RNA Cluster 3)
VEGF	-2.449	-2.646	-2.449	-2.236	0	2.138	3.45	1.929	2.333	0	Palbo up (RNA Cluster 3)
FKBP10	0	2.828	2.236	2.236	1.633	-2.333	-3.606	-2.449	-2.236	0	Palbo up (RNA Cluster 3)
SP1	-2.799	-2.941	-2.048	0	-1.03	2.769	3.434	2.48	1.699	0.066	Palbo up (RNA Cluster 3)
TNF	-3.02	-1.487	-1.908	-0.344	-0.747	1.725	3.487	2.659	2.891	0.922	Palbo up (RNA Cluster 3)
CTNNB1	-2.724	-2.747	-3.102	0	-0.731	2.553	2.775	1.833	2.179	-0.498	Palbo up (RNA Cluster 3)
NPM1	-2.449	-2.828	-2.449	-1.342	0	2	3.464	2	2.449	0	Palbo up (RNA Cluster 3)
SB-431542	1.969	2.611	2.107	1.949	0.92	-2.135	-3.07	-1.091	-2.586	-0.421	Palbo up (RNA Cluster 3)
dimethyl n-oxalyl-glycine	-2	-1.913	-1.913	0.152	0	0.277	3.359	2.887	3.053	3.293	Palbo up (RNA Cluster 3)
PPARGC1A	2.011	2.649	2.516	0	1.766	-2.449	-3.233	-1.222	-2.185	0.412	Palbo up (RNA Cluster 3)
IL6	-2.056	-1.993	-1.729	-1.492	-1.305	1.28	2.534	1.683	2.506	1.691	Palbo up (RNA Cluster 3)
HMG20A	-2.63	-2.813	-2.985	0	0.447	1.633	3.053	2.646	2	0	Palbo up (RNA Cluster 3)
poly rI:rC-RNA	0	-2.736	-2.311	-0.918	-0.632	2.87	3.855	1.765	2.911	0	Palbo up (RNA Cluster 3)
AHR	1.833	2.6	1.818	1.467	1.782	-2.492	-2.622	-1.568	-1.027	0.784	Palbo up (RNA Cluster 3)
let-7a-5p (and other miRNAs w/seed GAGGUAG)	1.954	3.108	2.411	2.224	1.959	-2.768	-3.092	0	0	0	Palbo up (RNA Cluster 3)
IFNG	-2.654	-2.408	-2.898	0.49	-0.409	1.98	3.165	0.901	2.153	0.429	Palbo up (RNA Cluster 3)
IGF2BP1	0	-2.63	-2.219	0	0	2.236	3.162	2.828	2.646	1.633	Palbo up (RNA Cluster 3)
decitabine	-2.518	-2.238	-2.212	0	0	2.142	2.908	2.263	1.613	1.418	Palbo up (RNA Cluster 3)
TGFB3	-2.566	-1.234	-1.474	-2	0.109	1.732	2.664	2.56	1.671	0.928	Palbo up (RNA Cluster 3)
8-bromo-cAMP	0	-2.885	0	0	-1.941	3.627	3.325	2.736	2.003	0.128	Palbo up (RNA Cluster 3)
BRD4	-2.63	-3.563	-2.611	-1.4	0	2.961	3.293	0	0	0	Palbo up (RNA Cluster 3)
PI3K (complex)	-1.836	-2.562	-2.75	-2	-1	1.474	2.701	2.058	0	0	Palbo up (RNA Cluster 3)
WNT1	-1.095	-2.414	-2.219	-2.2	-1.513	0	2.777	1.962	2.196	0	Palbo up (RNA Cluster 3)
TAFAZZIN	0	-2.958	-2.619	-0.948	-0.557	2.946	2.412	1.961	1.961	0	Palbo up (RNA Cluster 3)
bleomycin	-2.225	-2.764	-1.61	-1.129	0.233	2.337	2.394	2.124	1.532	0	Palbo up (RNA Cluster 3)
ESR2	-2.138	-2.224	-1.786	-0.928	-1.4	1.387	1.898	1.732	2.138	0.707	Palbo up (RNA Cluster 3)
hydrogen peroxide	-2.972	-3.565	-3.129	0	0.264	2.897	3.327	0	0	0	Palbo up (RNA Cluster 3)
diethylstilbestrol	-1.706	-2.353	-2.429	-0.781	-0.781	2.738	2.144	0.577	1.131	-1.481	Palbo up (RNA Cluster 3)
PDGF-BB	-1.808	-1.945	-1.435	0	-1.556	0.691	2.58	1.969	2.572	1.461	Palbo up (RNA Cluster 3)
p38 MAPK	-2.406	-2.406	-2.406	0	-0.681	2.419	2.755	1.503	1.437	0	Palbo up (RNA Cluster 3)
YAP1	-1.249	-1.376	-1.807	-0.923	-0.597	2.616	2.753	1.673	1.843	-0.968	Palbo up (RNA Cluster 3)
tetrabromobisphenol A	-2	-3.162	-2.236	-2	0	2.646	2.646	0	1	0	Palbo up (RNA Cluster 3)
PEAR1	0	3.317	2.449	2.236	0	-3	-3.464	0	0	1	Palbo up (RNA Cluster 3)
IL4	0	-2.632	-2.422	-0.147	0.619	2.189	2.993	2.007	1.863	0.525	Palbo up (RNA Cluster 3)
raloxifene	-2.156	-1.528	-1.732	0.577	0.896	2.596	2.345	1.912	1.52	0.105	Palbo up (RNA Cluster 3)
U0126	1.719	1.344	0.766	0.532	0.376	-1.355	-2.676	-2.528	-2.552	-1.516	Palbo up (RNA Cluster 3)
ARID1A	-0.514	-1.96	-1.2	-1.767	0	2.436	3.078	2.368	1.906	0.088	Palbo up (RNA Cluster 3)
SMAD7	1.951	1.977	1.72	1.945	0.64	-1.604	-2.389	-1.942	-1.134	0	Palbo up (RNA Cluster 3)
OSM	-1.046	-2.039	-1.48	0	0	2.536	3.236	2.283	2.394	0.268	Palbo up (RNA Cluster 3)
FGF2	-1.153	-1.375	-1.179	-1.24	-0.485	1.384	2.207	2.422	2.072	1.706	Palbo up (RNA Cluster 3)
CD44	-2.2	-2.789	-2.219	-0.128	0.277	2.449	3.111	1.964	0	0	Palbo up (RNA Cluster 3)
SMAD4	-1.345	-1.573	-1.566	-0.339	-1.344	2.2	3.014	1.973	1.728	0	Palbo up (RNA Cluster 3)
docosahexaenoic acid	2.236	2.781	1.951	0	0	-2.143	-2.149	-1.922	-1.462	-0.271	Palbo up (RNA Cluster 3)
IL1B	-2.07	-0.766	-1.686	1.363	0.318	1.259	2.382	1.339	2.322	1.404	Palbo up (RNA Cluster 3)
dihydrotestosterone	-2.779	-1.682	-2.056	-0.436	0.66	1.647	2.893	0.543	1.545	-0.626	Palbo up (RNA Cluster 3)
IKBKB	0	0	-0.174	-1.387	-1.6	2.193	2.328	2.655	2.608	1.915	Palbo up (RNA Cluster 3)
aspirin	1.253	2.183	1.72	2	2.118	-0.72	-1.287	1.068	0.549	1.854	Palbo up (RNA Cluster 3)
ERK	-1.45	-1.749	-1.772	0	-0.805	2.361	2.001	2.169	1.94	-0.44	Palbo up (RNA Cluster 3)
FAS	1.253	2.28	1.818	1.987	0.808	-1.526	-1.51	-1.517	-1.039	-0.927	Palbo up (RNA Cluster 3)
IL1	-1.718	-1.443	-0.822	0.669	-0.216	2.232	2.634	1.63	1.867	1.134	Palbo up (RNA Cluster 3)
PD98059	1.452	1.43	0.654	-0.515	0.234	-1.605	-2.716	-2.595	-2.404	-0.685	Palbo up (RNA Cluster 3)
EPAS1	-1.253	-2.005	-1.751	0	0	2.412	1.87	2.18	1.146	1.654	Palbo up (RNA Cluster 3)
EGF	-2.2	-1.768	-1.172	-0.447	0.056	1.133	1.981	2.057	2.377	1	Palbo up (RNA Cluster 3)
HTT	0	-2.236	-2.236	0	0	2.646	3	2	2	0	Palbo up (RNA Cluster 3)
tretinoin	0	-2.67	-3.001	0	-1.472	2.978	3.264	0	0.681	0	Palbo up (RNA Cluster 3)
miR-145-5p (and other miRNAs w/seed UCCAGUU)	2.575	2.575	2.186	0	0	-1.948	-2.748	-1.924	0	0	Palbo up (RNA Cluster 3)
CXCL12	-2	-2.789	-2.607	-1.446	-1.432	2.008	1.091	-0.391	0	0	Palbo up (RNA Cluster 3)
BMP2	0	-2.247	-1.792	0	0	2.186	2.226	2.573	1.938	0.775	Palbo up (RNA Cluster 3)
SP600125	1.387	2.077	1.213	0.061	-0.361	-1.423	-2.716	-2.171	-2.156	-0.132	Palbo up (RNA Cluster 3)
ATF4	0	-2.391	-1.929	0	0	2.763	2.376	2.576	1.069	-0.537	Palbo up (RNA Cluster 3)
aldosterone	0	-1.879	-1.885	-0.529	-0.225	2.767	2.499	2.063	1.793	0	Palbo up (RNA Cluster 3)
IL17A	-0.972	-1.924	-1.702	0.022	-1.243	2.004	2.411	0.946	2.108	0.287	Palbo up (RNA Cluster 3)
insulin	0	-2.778	-2.198	-2.413	-0.819	1.189	2.064	1.746	0.308	0.07	Palbo up (RNA Cluster 3)
EDN1	-0.991	-1.809	-1.96	0	-0.832	1.216	2.297	2.403	1.945	0	Palbo up (RNA Cluster 3)
doxorubicin	0	-1.772	-1.473	-1.802	-2.25	2.319	1.774	0	0	-1.974	Palbo up (RNA Cluster 3)
salirasib	0	2.433	1.982	0	0	-2.219	-2.449	-2	-2	-0.277	Palbo up (RNA Cluster 3)
PKC	0	-1.944	-1.71	0	-0.946	2.19	2.598	1.951	1.938	0	Palbo up (RNA Cluster 3)
dexamethasone	-0.365	-1.79	-2.377	-1.978	-0.386	2.182	1.903	0.671	1.114	0.484	Palbo up (RNA Cluster 3)
medroxyprogesterone acetate	-0.873	-1.976	0	-1.342	-1.195	3.162	2.128	1.89	0.535	0.066	Palbo up (RNA Cluster 3)
IL10RA	0	-1.897	-2.333	-1.633	-2.333	1.414	1.508	0.905	1.134	0	Palbo up (RNA Cluster 3)
TGFB2	-2.068	-1.946	-1.63	-0.325	1.029	2.078	1.807	1.091	0	-1.165	Palbo up (RNA Cluster 3)
RRAS2	-2.236	-2	-2	0	0	2	2.646	2.236	0	0	Palbo up (RNA Cluster 3)
miR-29b-3p (and other miRNAs w/seed AGCACCA)	0	3.38	2.386	0	0	-2.841	-2.93	0	0	1.553	Palbo up (RNA Cluster 3)
SMAD2	-1.693	-1.966	-1.746	-2.213	-1.067	0	2.236	0.837	1.225	0	Palbo up (RNA Cluster 3)
F2R	-2.433	-2.401	-1.96	0	0	1.969	2.207	1.981	0	0	Palbo up (RNA Cluster 3)
NFKBIA	0	-1.492	-1.539	0	0	2.198	2.996	1.83	2.659	0.179	Palbo up (RNA Cluster 3)
FGF1	1.633	2.236	2	1	-0.816	-1.633	-1.414	-1.342	-0.816	0	Palbo up (RNA Cluster 3)
MYCN	0	1.499	0.524	0	-1.225	-2.969	-2.594	-1.964	0	1.98	Palbo up (RNA Cluster 3)
FOXO1	-1.236	-1.994	-1.498	0	-1	2.946	1.687	0.351	0	-1.951	Palbo up (RNA Cluster 3)
miR-199a-5p (and other miRNAs w/seed CCAGUGU)	0	1.982	2.219	0	0	-2	-2.433	-2	-2	0	Palbo up (RNA Cluster 3)
FGFR1	-1.432	-2.124	-2.038	-1.253	0	2.318	2.516	0.927	0	0	Palbo up (RNA Cluster 3)
Hif1	0	-2.207	-1.981	0	0	0	2.219	2.219	1.969	1.969	Palbo up (RNA Cluster 3)
IGF1	0.076	-1.383	-1.596	-0.853	-0.715	0.971	2.461	2.169	2.248	-0.057	Palbo up (RNA Cluster 3)
miR-21-5p (and other miRNAs w/seed AGCUUAU)	0	1.951	0	0	0	-1.949	-2.742	-2.185	-2.375	-1.309	Palbo up (RNA Cluster 3)
STAT1	-1.709	-1.411	-0.923	1.969	2.129	1.546	1.815	-0.485	0.247	-0.277	Palbo up (RNA Cluster 3)
TEAD1	-2.449	-2.828	-2.449	0	-2	0	2.646	0	0	0	Palbo up (RNA Cluster 3)
palmitic acid	-2.967	-1.571	-1.706	0.277	-0.398	0.511	1.42	0.789	1.837	-0.895	Palbo up (RNA Cluster 3)
cycloheximide	1.214	2.449	2.402	0.743	0.354	-1.51	-0.893	-0.539	-0.539	1.709	Palbo up (RNA Cluster 3)
CR1L	0	2.449	2	0	0.762	-2.449	-2.63	-1.982	0	0	Palbo up (RNA Cluster 3)
miR-34a-5p (and other miRNAs w/seed GGCAGUG)	1.709	2.804	2.433	1.698	1.067	0	-2.433	0	0	0	Palbo up (RNA Cluster 3)
molybdenum disulfide	0.447	1.732	0.707	1	0	-2.887	-2.887	-2.449	0	0	Palbo up (RNA Cluster 3)
EWSR1-FLI1	2.635	2.828	2.635	0	1.192	0	-2.81	0	0	0	Palbo up (RNA Cluster 3)
triptolide	0	2.449	2.236	0	1.412	-1.673	-2.373	-1.119	0	0.816	Palbo up (RNA Cluster 3)
APP	-1.141	-1.56	-1.239	0	-0.541	2.372	1.849	0.911	1.419	-0.976	Palbo up (RNA Cluster 3)
MAP3K14	0	-2.236	0	-0.447	-0.673	2.563	2.747	1.413	1.919	0	Palbo up (RNA Cluster 3)
AR	-0.854	-0.792	-0.724	1.414	0	0.817	2.164	2.365	2.135	0.705	Palbo up (RNA Cluster 3)
CEBPD	0	-1.982	0	0	0	2.414	3.121	2.2	2.2	0	Palbo up (RNA Cluster 3)
BMP4	-2.294	-2.078	0	0	0	0	2.701	2.592	2.195	0	Palbo up (RNA Cluster 3)
INS	2	2.606	2.421	1.524	0.914	-0.806	-1.068	-0.497	0	0	Palbo up (RNA Cluster 3)
mifepristone	1.4	0.566	1.567	0	1.69	-0.669	-1.767	-1.795	-1.357	-1	Palbo up (RNA Cluster 3)
JNK	-1.165	-1.432	-1.432	-0.508	-0.06	1.477	2.243	1.814	1.523	0	Palbo up (RNA Cluster 3)
sphingosine-1-phosphate	-2.177	-2.177	-1.941	0	-1.048	1.536	1.397	1.21	0.112	0	Palbo up (RNA Cluster 3)
cobalt chloride	0	0	-1.982	0	-0.747	1.964	2.412	2.412	1.969	0	Palbo up (RNA Cluster 3)
NR3C2	0	-1.109	-1.953	0	0.771	1.953	2.189	1.693	1.715	0	Palbo up (RNA Cluster 3)
KRAS	0.194	1.801	1.025	1.744	0.923	-1.584	0.46	1.188	1.039	1.4	Palbo up (RNA Cluster 3)
PRL	0	-1.353	-1.104	-1.522	-1.477	2.089	2.302	0.954	0	-0.492	Palbo up (RNA Cluster 3)
BHLHE40	0	0	0	0	0	1.706	2.892	1.977	2.607	1.982	Palbo up (RNA Cluster 3)
calcitriol	0	0.821	1.535	1.314	1.502	-1.435	-1.021	-2.123	-1.413	0	Palbo up (RNA Cluster 3)
wortmannin	0.735	1.297	1.045	0	0.44	-1.565	-1.964	-2.381	-1.722	0	Palbo up (RNA Cluster 3)
RIGI	-1.951	-1.951	-1.951	0	0	2.189	2.189	0.864	0	0	Palbo up (RNA Cluster 3)
STX18	-2	-2.236	-2	0	0	0	2.828	2	0	0	Palbo up (RNA Cluster 3)
F2	0	0	-1.327	-0.7	-0.177	2.724	2.29	1.858	0	-1.965	Palbo up (RNA Cluster 3)
N-acetyl-L-cysteine	2.387	1.537	1.537	0.626	-0.195	0	-2.57	-2.163	0	0	Palbo up (RNA Cluster 3)
RUNX2	-0.816	-1.242	-1.279	0	-1.067	1.957	1.102	1.082	1.974	0.448	Palbo up (RNA Cluster 3)
deferoxamine	-1	-1.342	-2.236	0	-0.577	0	2.449	0	2	1.342	Palbo up (RNA Cluster 3)
IL13	-0.034	-1.133	-0.749	-0.088	-0.168	2.749	2.621	1.706	1.683	0	Palbo up (RNA Cluster 3)
ERK1/2	-1.446	-1.671	-1.671	0.152	0.247	1.315	1.745	1.368	1.315	0	Palbo up (RNA Cluster 3)
PGR	0.168	1.988	0.017	1.054	-0.005	-2.412	0.328	0.59	2.421	1.933	Palbo up (RNA Cluster 3)
GRIN3A	0	2	0	0	0	-2.449	-2.449	-2	-2	0	Palbo up (RNA Cluster 3)
FOXA1	1.633	1.134	0	0	-1	0.447	-1.414	-1.633	-1.414	-2.121	Palbo up (RNA Cluster 3)
ETV6-RUNX1	1.546	2.81	2.438	1.342	1.342	0	-1.311	0	0	0	Palbo up (RNA Cluster 3)
curcumin	0	1.573	1.277	1.941	1.003	-0.825	-1.581	0	-1.935	0.577	Palbo up (RNA Cluster 3)
TEAD4	-2.574	-2.931	-2.574	0	0	0	2.574	0	0	0	Palbo up (RNA Cluster 3)
Immunoglobulin	0	1.473	0.931	0.93	0.236	-2.025	-1.831	-0.482	-1.406	1.323	Palbo up (RNA Cluster 3)
CD38	-2	-2.236	0	0	0	0	2.433	1.982	1.982	0	Palbo up (RNA Cluster 3)
IL11	0	-1.982	0	0	0	2.219	2.415	1.969	2	0	Palbo up (RNA Cluster 3)
ANGPT2	-1.067	-1.305	-1.806	-0.845	-0.652	0.717	1.72	1.491	0.931	0	Palbo up (RNA Cluster 3)
CHUK	0	0	-1.671	0	-1.143	2.406	2.449	1.149	1.664	0	Palbo up (RNA Cluster 3)
SEMA7A	0	-2.236	0	0	0	2	2.236	2	2	0	Palbo up (RNA Cluster 3)
progesterone	-0.833	-0.71	-1.482	-1.159	-0.057	-0.349	1.864	0.884	1.753	1.329	Palbo up (RNA Cluster 3)
NR3C1	1.353	0.909	0.128	-0.503	0.02	-1.486	-2.289	-1.852	-1.873	0	Palbo up (RNA Cluster 3)
INHA	0	2	0	0	1	-1.195	-2.331	-1.633	-2.219	0	Palbo up (RNA Cluster 3)
IL10	-2.24	-1.959	-0.893	0	-0.396	0.916	1.956	1.245	0.755	0	Palbo up (RNA Cluster 3)
EP300	0	-1.784	0	0	0	2.194	2.581	2.027	1.763	0	Palbo up (RNA Cluster 3)
PRKCD	-1	-1.941	0	0	0	2.158	1.912	1.463	0.447	-1.4	Palbo up (RNA Cluster 3)
ARID2	0	1.951	0.946	0	0	-2	-2.4	0	-2	-1	Palbo up (RNA Cluster 3)
cyclosporin A	0	1.368	2.442	-0.211	0.552	-2.315	-1.459	-0.481	-0.977	0.487	Palbo up (RNA Cluster 3)
TP73	0	-0.891	-0.942	-0.87	-0.309	1.067	1.92	1.425	1.373	1.465	Palbo up (RNA Cluster 3)
TEAD3	-2.449	-2.828	-2.449	0	0	0	2.449	0	0	0	Palbo up (RNA Cluster 3)
TEAD2	-2.449	-2.828	-2.449	0	0	0	2.449	0	0	0	Palbo up (RNA Cluster 3)
LACTB	2.449	2.646	2.63	0	0	0	-2.433	0	0	0	Palbo up (RNA Cluster 3)
PRKAA1	0	1.067	0.896	0	1.342	-2	-2.158	-1.446	-1	-0.152	Palbo up (RNA Cluster 3)
BRCA1	0	-1.981	-2.207	-1.91	-2.156	-0.581	1.156	0	0	0	Palbo up (RNA Cluster 3)
IgE	-1.536	0	-1.536	0	-0.728	2.045	2.03	0.557	1	-0.496	Palbo up (RNA Cluster 3)
SRF	-1.125	-1.413	-1.947	0	0	1.516	1.944	1.982	0	0	Palbo up (RNA Cluster 3)
bisphenol A	0	2.433	1.982	1.982	0	-1.342	-0.816	0	0	1.342	Palbo up (RNA Cluster 3)
rosiglitazone	0.845	0.542	0.374	0.414	-0.877	-1.774	-1.008	-2.051	-0.625	1.37	Palbo up (RNA Cluster 3)
spironolactone	0	2.19	1.982	0	0	-2.433	-1.8	-0.896	-0.555	0	Palbo up (RNA Cluster 3)
interferon alpha	0	-2.74	0	-0.485	0	2.371	3.076	1.172	0	0	Palbo up (RNA Cluster 3)
TCF7L2	0	0	0	0	0	0	3.248	2.574	2.577	1.411	Palbo up (RNA Cluster 3)
phytohemagglutinin	0	-1.664	0	0.218	0.186	2.607	2.607	0	1.964	-0.555	Palbo up (RNA Cluster 3)
trinitrobenzenesulfonic acid	0	-1.999	0	0	-1.113	2.445	2.231	1.995	0	0	Palbo up (RNA Cluster 3)
RELA	0	-0.734	-1.226	-0.001	-0.756	1.271	2.543	1.731	1.498	0	Palbo up (RNA Cluster 3)
tetrachlorodibenzodioxin	-0.24	0.547	-0.447	1	0.482	0.084	2.568	2.377	1.935	0	Palbo up (RNA Cluster 3)
KLF4	-1.192	-1.499	-1.752	-0.709	-0.606	1.199	1.078	-0.12	1.52	0	Palbo up (RNA Cluster 3)
cisplatin	-1.743	0	0	0	-0.677	1.883	2.173	1.067	2.105	0	Palbo up (RNA Cluster 3)
CEBPA	-0.26	-0.043	0.093	-1	-1.116	-1.314	1.027	1.482	2.186	1	Palbo up (RNA Cluster 3)
JUN	0	-0.304	0	0	0.39	1.401	2.396	2.018	2.19	0.811	Palbo up (RNA Cluster 3)
carbon tetrachloride	0	-1.382	0	-0.06	0	1.85	1.95	1.689	1.292	-1.285	Palbo up (RNA Cluster 3)
let-7 (includes others)	0	1.964	1.131	0	1.387	-2.416	-2.599	0	0	0	Palbo up (RNA Cluster 3)
troglitazone	0	1.145	0	0	-1.021	-2.375	-1.74	-1.959	-1.246	0	Palbo up (RNA Cluster 3)
trichostatin A	-1.192	0	0	2	1.574	0	1.235	1.003	1.139	1.33	Palbo up (RNA Cluster 3)
NRG1	-1.983	-1.981	0	0	0	0	2.812	2.633	0	0	Palbo up (RNA Cluster 3)
YBX1	-1.987	-0.686	-1.131	0	0.371	0.741	1.567	0.656	2.19	0	Palbo up (RNA Cluster 3)
IL1A	-1.692	0	0	0	0.479	2.076	2.506	0	2.572	0	Palbo up (RNA Cluster 3)
SOX4	-0.73	-1.976	-2.415	0	-1.98	0	1.195	1	0	0	Palbo up (RNA Cluster 3)
NOTCH3	-0.018	0.185	0.336	0.771	0.963	1.575	-0.457	-1.863	-1.121	-1.934	Palbo up (RNA Cluster 3)
KLF6	0	-0.692	0	0.655	-0.254	1.948	1.914	1.406	1.452	-0.882	Palbo up (RNA Cluster 3)
ESR1	-1.402	-1.37	-0.693	0.102	1.316	1.847	1.137	0.632	0.292	-0.402	Palbo up (RNA Cluster 3)
bexarotene	-2.219	-2.449	-2	0	0	1.382	1.115	0	0	0	Palbo up (RNA Cluster 3)
RXRA	2.433	1.912	0.555	0	0	-1.633	-2.63	0	0	0	Palbo up (RNA Cluster 3)
VH032	0	0	0	0	0	0	2.449	2.449	2.236	2	Palbo up (RNA Cluster 3)
IOX2	0	0	0	0	0	0	2.449	2.449	2.236	2	Palbo up (RNA Cluster 3)
CREB	-1.387	-1.941	-1.4	0	0	0.923	1.261	-0.271	1.667	-0.277	Palbo up (RNA Cluster 3)
AKT	-2.192	-1.019	-1.706	0	-0.404	0.684	1.599	1.494	0	0	Palbo up (RNA Cluster 3)
HRAS	1.706	1.999	1.486	0.186	-0.581	-0.917	0.179	0.537	0.744	0.692	Palbo up (RNA Cluster 3)
valproic acid	-1.491	-1.842	-1.842	0	0	0	0	-1.981	0	-1.838	Palbo up (RNA Cluster 3)
HNF1B	1.982	2.345	1	0	0	-2	-1.633	0	0	0	Palbo up (RNA Cluster 3)
FOS	0	0.239	0.282	-1	0.178	0.657	2.322	1.737	1.404	1.131	Palbo up (RNA Cluster 3)
CD40	-1.446	0	0	0	0	1.778	2.393	0	2.176	1.091	Palbo up (RNA Cluster 3)
activin (family)	0	-2.425	-2.213	0	0	1.98	2.2	0	0	0	Palbo up (RNA Cluster 3)
tacrolimus	0	1.387	0	0	0.218	-2.607	-2.408	-0.665	-1.414	0	Palbo up (RNA Cluster 3)
mirdametinib	0	1.109	0.762	0	0.762	-0.762	-1.913	-1.109	-2.236	0	Palbo up (RNA Cluster 3)
lysophosphatidic acid	-1.982	-1.96	0	0	0	1.943	2.739	0	0	0	Palbo up (RNA Cluster 3)
MM-589	0	2.425	1.982	0	0	-2.213	-1.982	0	0	0	Palbo up (RNA Cluster 3)
JAG1	-1.64	-1.686	-2.162	0	0	0.751	1.992	0	0	-0.371	Palbo up (RNA Cluster 3)
PTC-209	0	2.425	1.982	0	0	-2.213	-1.982	0	0	0	Palbo up (RNA Cluster 3)
IL27	-1.975	0	0	0	0.673	1.98	2.418	0.672	0.872	0	Palbo up (RNA Cluster 3)
dactolisib	0	0	0	0	0	0	-2.449	-2	-2.177	-1.941	Palbo up (RNA Cluster 3)
IL6R	0	0	0	0	0	2.19	2.2	2.2	1.974	0	Palbo up (RNA Cluster 3)
losartan potassium	0	1.977	1.118	0	-0.831	-1.916	-0.981	-0.977	-0.011	0.739	Palbo up (RNA Cluster 3)
PDGFB	0	-2.19	-1.951	0	0	2.19	2.19	0	0	0	Palbo up (RNA Cluster 3)
VCAN	0	1	1.342	0	0	-1	-1.492	-0.277	-1.673	-1.732	Palbo up (RNA Cluster 3)
bortezomib	0	-1.406	-1.951	0	-0.027	2.384	1.885	0.656	-0.191	0	Palbo up (RNA Cluster 3)
kainic acid	0	-2	0	0	0	0.877	1.285	1.929	2.365	0	Palbo up (RNA Cluster 3)
cytokine	0	0.254	0	0	0.404	1.486	1.99	2.148	2.148	0	Palbo up (RNA Cluster 3)
15-deoxy-delta-12,14 -PGJ 2	0	0	0	0	-0.193	-2.421	-1.675	-1.89	-2.193	0	Palbo up (RNA Cluster 3)
STK11	0	0.982	0.292	0	1.091	-0.164	-1.445	-1.989	-1.06	-1.342	Palbo up (RNA Cluster 3)
verteporfin	0	1.966	1.987	0	0	-1.987	-2.41	0	0	0	Palbo up (RNA Cluster 3)
Bay 11-7082	0	2.183	0	0	0	-1.976	-2.208	0	-1.976	0	Palbo up (RNA Cluster 3)
ziritaxestat	1.633	1.414	1.342	0	0	-1.342	-1.134	-0.447	0	-1	Palbo up (RNA Cluster 3)
forskolin	0	-0.835	-0.353	0	-1.184	0.54	1.563	0.962	1.843	1.018	Palbo up (RNA Cluster 3)
5-hydroxytryptamine	-1.972	0	0	-1.067	-0.157	1.296	1.562	1.261	0.9	0	Palbo up (RNA Cluster 3)
MYC	0	0.815	-0.344	0.25	-0.691	-1.642	-0.782	0	1.413	2.21	Palbo up (RNA Cluster 3)
mir-29 (includes others)	0	2.152	1.222	0	0	-2.621	-1.33	-0.774	0	0	Palbo up (RNA Cluster 3)
IL33	0.555	-0.239	0	0	-0.625	1.673	2.529	0.415	1.478	-0.555	Palbo up (RNA Cluster 3)
butyric acid	0.655	1	0	0	0	-1.922	-2.566	-1.922	0	0	Palbo up (RNA Cluster 3)
GSK3B	0.337	1.96	1.96	0	1.65	0.201	-0.018	1.929	0	0	Palbo up (RNA Cluster 3)
CD40LG	-1.199	-1.474	-1.949	0	0	1.816	1.594	0	0	0	Palbo up (RNA Cluster 3)
GLI1	0.617	1.148	-0.617	0	-0.447	0.765	-0.349	0.174	-1.915	-1.954	Palbo up (RNA Cluster 3)
KDM1A	0	1.4	1.4	0	0	-2.236	-1.938	-1	0	0	Palbo up (RNA Cluster 3)
IL18	0	0	0	0	0	1.934	2.169	1.934	1.934	0	Palbo up (RNA Cluster 3)
HOXA10	0	-1.982	-1.387	0	0	-0.64	-1.897	-0.64	-1.387	0	Palbo up (RNA Cluster 3)
aflatoxin B1	0	-2.236	0	0	-1	0	2.449	0	2.236	0	Palbo up (RNA Cluster 3)
LEP	-0.459	-0.501	-0.651	-1.165	-0.659	0	0.984	1.863	1.633	0	Palbo up (RNA Cluster 3)
diphenyleneiodonium	0	0.156	0	0	0	-2.195	-2.412	-1.969	-1.154	0	Palbo up (RNA Cluster 3)
NFKB1	0	0	0	0	0	1.21	2.362	2.155	2.155	0	Palbo up (RNA Cluster 3)
AMBRA1	-0.106	2.138	2.219	0	1.951	-0.378	-1.052	0	0	0	Palbo up (RNA Cluster 3)
SOX2	-0.659	0.763	0.103	0.956	1.709	-1.081	0.147	0.396	-1.709	-0.277	Palbo up (RNA Cluster 3)
RNF5	0	2.425	0	0	0	-2.621	-2.63	0	0	0	Palbo up (RNA Cluster 3)
Pam3-Cys-Ser-Lys4	0.218	1.091	1.091	0.277	-0.035	1.093	0.134	0.818	-0.841	-2	Palbo up (RNA Cluster 3)
methotrexate	-0.97	-1.254	-1.698	0	-1.982	0.478	-0.194	0.113	0.896	0	Palbo up (RNA Cluster 3)
LAMA4	0	2.449	0	0	0	-2.449	-2.646	0	0	0	Palbo up (RNA Cluster 3)
Sb202190	0	0	1.091	0	0	0	-2.361	-2.161	-1.922	0	Palbo up (RNA Cluster 3)
HGF	-1.224	-0.593	-0.635	0.294	-0.403	0.694	1.4	0.991	1.271	0	Palbo up (RNA Cluster 3)
estrogen	0	-0.689	-2.158	0.152	-0.13	0.448	1.647	0	2.204	0	Palbo up (RNA Cluster 3)
NR1H4	0	-0.788	-0.896	-1.432	-0.492	0	1.177	0	0.64	-1.982	Palbo up (RNA Cluster 3)
ELK1	-1.069	-0.747	-0.747	0	0	0.594	1.353	0.937	1.951	0	Palbo up (RNA Cluster 3)
thioacetamide	0	-2.387	0	0	0	2.581	2.404	0	0	0	Palbo up (RNA Cluster 3)
miR-338-3p (miRNAs w/seed CCAGCAU)	0	2.646	0	0	0	-2.236	-2.449	0	0	0	Palbo up (RNA Cluster 3)
CCN2	0	0	0	0	0	1.944	2.101	2.2	1.069	0	Palbo up (RNA Cluster 3)
enalapril	1.98	1.546	0	0	-0.849	-1.254	-0.115	0.391	1.172	0	Palbo up (RNA Cluster 3)
NUPR1	0.707	1.604	0	0	0.816	0	-0.277	1.414	0.816	1.633	Palbo up (RNA Cluster 3)
DNMT3B	2.236	0	2.236	0	0	0	-1.673	-1.103	0	0	Palbo up (RNA Cluster 3)
RIPOR3	0	-2	0	0	0	2	2.236	1	0	0	Palbo up (RNA Cluster 3)
IKBKG	0	0	0	0	-0.254	2.196	2.787	0	1.96	0	Palbo up (RNA Cluster 3)
AKT1	-0.19	0.091	-0.684	0	-0.239	0.317	2.117	2.183	1.206	0.152	Palbo up (RNA Cluster 3)
PTGS2	0	0	0	0	0	1.172	2.275	1.55	2.178	0	Palbo up (RNA Cluster 3)
KCNIP3	0	-0.555	0	1	2	2.219	1.387	0	0	0	Palbo up (RNA Cluster 3)
CD274	0	-2.407	-1.974	0	0	1.109	0.652	-1.015	0	0	Palbo up (RNA Cluster 3)
Z-LLL-CHO	0	0	-2.578	-2	-2.055	0	0	0	0.504	0	Palbo up (RNA Cluster 3)
mir-802	0	0	0	0	0	-2.236	-2.449	-2.449	0	0	Palbo up (RNA Cluster 3)
quercetin	0	0	0	0	0.254	-1.016	-1.948	-1.954	-1.954	0	Palbo up (RNA Cluster 3)
miR-30c-5p (and other miRNAs w/seed GUAAACA)	0	2.635	0	0	0	-2.236	-2.236	0	0	0	Palbo up (RNA Cluster 3)
CIP2A	0	1.4	1.715	0	1.961	0	-1.543	-0.447	0	0	Palbo up (RNA Cluster 3)
SPDEF	0	0	0	0	0	-2.236	-2.828	-2	0	0	Palbo up (RNA Cluster 3)
AKTIP	0	2.425	0	0	0	-2.425	-2.213	0	0	0	Palbo up (RNA Cluster 3)
TP63	1.034	1.033	0.422	0.382	0.38	-0.24	0.927	1.701	0.566	0.369	Palbo up (RNA Cluster 3)
POU5F1	-1.442	-1.935	-1.806	0	0	0.277	1.155	0	0.429	0	Palbo up (RNA Cluster 3)
VEGFA	-0.822	-1.134	-0.816	-0.577	-0.412	0	1.518	1.144	0	-0.577	Palbo up (RNA Cluster 3)
GATA4	-0.418	0.074	-1.011	0	0	-2.201	-0.692	-0.882	-0.277	1.432	Palbo up (RNA Cluster 3)
S1PR4	0	0	0	0	0	1.633	2.121	1.89	1.342	0	Palbo up (RNA Cluster 3)
triamcinolone acetonide	0.447	-0.863	-1.254	-0.896	-1.067	0.555	0.128	0.577	0.577	0.577	Palbo up (RNA Cluster 3)
PRKAA2	0	1.982	1.387	0	0	0	-2.395	-1.176	0	0	Palbo up (RNA Cluster 3)
ESRRA	0	0	-1.914	0	0	0	1.408	0.762	1.303	1.551	Palbo up (RNA Cluster 3)
miR-335-3p (miRNAs w/seed UUUUCAU)	0	2.449	0	0	0	-2.236	-2.236	0	0	0	Palbo up (RNA Cluster 3)
LAPTM5	0	2.236	0	0	0	-2.449	-2.236	0	0	0	Palbo up (RNA Cluster 3)
EGR1	-1.016	-1.254	-0.865	0	0	0	1.585	2.198	0	0	Palbo up (RNA Cluster 3)
sirolimus	0.314	1.402	1.356	0.152	1.331	-0.83	0.108	-0.568	-0.232	-0.61	Palbo up (RNA Cluster 3)
5-azacytidine	0	0	0	0	0	2.449	2.449	2	0	0	Palbo up (RNA Cluster 3)
EZH2	-1.964	0.902	0	0	0	-1.4	0.262	0.659	1.698	0	Palbo up (RNA Cluster 3)
CREBBP	0	0	0	0	0	0	2.63	2.219	1.982	0	Palbo up (RNA Cluster 3)
nicotine	0	-0.218	-0.277	0	0	1.99	2.388	1.958	0	0	Palbo up (RNA Cluster 3)
PTK2	-1.59	-1.246	-1.246	0	0	0	1.96	0	0	0.784	Palbo up (RNA Cluster 3)
NFIC	0	-1.342	0	0	0	1	2.236	0	2.236	0	Palbo up (RNA Cluster 3)
HCAR1	-0.391	-1.584	-1.026	0	0	2.213	0.555	0	0	-1	Palbo up (RNA Cluster 3)
glutamine	0	1.947	1.163	0	0	-1.947	-1.703	0	0	0	Palbo up (RNA Cluster 3)
IFNA2	-1.962	0	0	0	0	2.202	2.596	0	0	0	Palbo up (RNA Cluster 3)
F3	-1.4	-1.4	-1.091	0	-1.195	-0.64	0.895	0.128	0	0	Palbo up (RNA Cluster 3)
PPARG	0	-0.557	-0.86	0	0.266	0.673	1.24	-0.895	1.855	-0.396	Palbo up (RNA Cluster 3)
fluticasone propionate	-1	-0.447	-2	-0.659	-1.246	0.083	0.333	0.075	-0.867	0	Palbo up (RNA Cluster 3)
IFNGR1	0	2	2	0	0	-0.762	-0.64	0.152	0.152	1	Palbo up (RNA Cluster 3)
DUSP1	1.033	1.65	0	0	0.968	-0.659	-0.968	-1.117	-0.305	0	Palbo up (RNA Cluster 3)
PTH	0	-1.055	-0.738	0	0	1.861	1.17	1.463	0.374	0	Palbo up (RNA Cluster 3)
ROCK1	0	-2.433	0	0	0	2.219	2	0	0	0	Palbo up (RNA Cluster 3)
ALDH1A2	0	2.433	1.982	0	0	0	-2.236	0	0	0	Palbo up (RNA Cluster 3)
ADAM12	0	0.447	1.432	0	2.207	-1.067	-1.076	-0.418	0	0	Palbo up (RNA Cluster 3)
amlexanox	0	0	0	0	0	-2	-2.646	-2	0	0	Palbo up (RNA Cluster 3)
SREBF1	0	0	0	0	0	0	2.236	2.373	2	0	Palbo up (RNA Cluster 3)
pioglitazone	0	0	0	0	0	0	-2.416	-2.206	-1.969	0	Palbo up (RNA Cluster 3)
hyaluronic acid	0	0	0	0	0	1.964	2.415	2.207	0	0	Palbo up (RNA Cluster 3)
E2F3	1.408	1.408	1.408	0	0	0	-1.342	0	-1	0	Palbo up (RNA Cluster 3)
ERBB4	-0.507	0.239	-0.128	1.342	0.816	1.067	-1.25	0	-1.206	0	Palbo up (RNA Cluster 3)
streptozocin	0	-0.345	-0.345	-0.473	-0.305	1.824	0.973	1.592	-0.206	0.487	Palbo up (RNA Cluster 3)
NFE2L2	-0.847	-1.133	-0.42	-0.478	-0.29	-0.434	-0.349	-0.834	-1.765	0	Palbo up (RNA Cluster 3)
TLR3	0	0	0	0	0	0	2.392	2.174	1.957	0	Palbo up (RNA Cluster 3)
CXCL8	0	-0.465	0	-0.392	-0.131	2.171	1.42	1.908	0	0	Palbo up (RNA Cluster 3)
miR-450a-5p (and other miRNAs w/seed UUUGCGA)	0	2.236	0	0	0	-2.236	-2	0	0	0	Palbo up (RNA Cluster 3)
SUCNR1	0	-2.236	0	0	0	2.236	2	0	0	0	Palbo up (RNA Cluster 3)
KDM6A	0	1	1.342	0	0.447	-0.447	-1.414	-0.816	-1	0	Palbo up (RNA Cluster 3)
CDK6	0	0	0	0	0	2	2.449	2	0	0	Palbo up (RNA Cluster 3)
ML290	0	2.219	0	0	0	-2.219	-2	0	0	0	Palbo up (RNA Cluster 3)
NFAT (family)	0	0	0	0	-0.254	1.951	1.951	2.186	0	0	Palbo up (RNA Cluster 3)
NFkB (family)	0	0	0	0	0	1.968	2.387	0	1.968	0	Palbo up (RNA Cluster 3)
SPARC	0	-1.956	0	0	0	1.565	1.616	1.154	0	0	Palbo up (RNA Cluster 3)
GRIN1	0	-1	-1	0	0	2	0.816	0.447	1	0	Palbo up (RNA Cluster 3)
ADM2	0	2	0	0	0	-2.236	-2	0	0	0	Palbo up (RNA Cluster 3)
methylprednisolone	0	-1.915	-2.2	0	0	2	0	0	-0.115	0	Palbo up (RNA Cluster 3)
IGF1R	0	-0.816	-0.293	1.02	1.024	0.742	0.351	1.951	0	0	Palbo up (RNA Cluster 3)
MAP2K1	0	-1.103	0	0	0	1.452	1.452	2.19	0	0	Palbo up (RNA Cluster 3)
nickel chloride	0	0	0	0	0	0	2.138	1.919	2.138	0	Palbo up (RNA Cluster 3)
MAPK14	-0.528	-0.868	-0.868	-0.129	0	2.155	1.587	0	0.057	0	Palbo up (RNA Cluster 3)
epicatechin	0	-2.828	0	0	0	1.677	1.677	0	0	0	Palbo up (RNA Cluster 3)
CAT	1.982	0	0	0	0	0	-2.213	-1.98	0	0	Palbo up (RNA Cluster 3)
TLR9	0	0	0	0	0	0	2.396	1.673	1.946	0.152	Palbo up (RNA Cluster 3)
ISG15	0	-2.2	0	0	0	1.964	2	0	0	0	Palbo up (RNA Cluster 3)
artesunic acid	0	1.964	0	0	0	-1.964	-2.236	0	0	0	Palbo up (RNA Cluster 3)
EGFR	0.579	-0.36	0.512	-0.549	0.55	0.744	0.011	0.912	1.305	0.641	Palbo up (RNA Cluster 3)
testosterone	0	1.266	0.701	0	0.436	-0.733	0.697	0.911	1.387	0	Palbo up (RNA Cluster 3)
silibinin	0	1.969	1.969	0	0	0	-2.19	0	0	0	Palbo up (RNA Cluster 3)
dexmedetomidine	0	0	0	0	0	-1.964	-2.2	-1.964	0	0	Palbo up (RNA Cluster 3)
fulvestrant	-0.412	0.817	1.276	1.103	1.188	0.18	-0.504	-0.553	0.085	0	Palbo up (RNA Cluster 3)
etoposide	0	-1.698	0	0	0	1.732	2.178	0.492	0	0	Palbo up (RNA Cluster 3)
ZEB1	0.555	-1.941	-2.2	0	-1.231	0.054	-0.047	-0.064	0	0	Palbo up (RNA Cluster 3)
DETA-NONOate	0	0	0	0	0	0	2.177	1.944	1.959	0	Palbo up (RNA Cluster 3)
HMGA1	0	-1.134	-1.342	0	0	1.387	2.138	0	0	0	Palbo up (RNA Cluster 3)
ulixertinib	0	2	2	0	0	-2	0	0	0	0	Palbo up (RNA Cluster 3)
tazemetostat	0	0	0	0	0	2	1.912	1.633	0.447	0	Palbo up (RNA Cluster 3)
calcimycin	0	0	0	0	0	1.915	2.336	1.731	0	0	Palbo up (RNA Cluster 3)
EOMES	1.342	0.816	2.236	0	0	-0.447	-1.134	0	0	0	Palbo up (RNA Cluster 3)
LH	-0.577	-1	-0.577	0	-0.914	0.345	0.725	0.345	1.478	0	Palbo up (RNA Cluster 3)
Collagen type I (complex)	0	0	0	0	0	0	1.982	1.982	1.982	0	Palbo up (RNA Cluster 3)
TRIM28	0	0	-0.447	-1	0	1	1.633	1	0.816	0	Palbo up (RNA Cluster 3)
MEF2D	0	-1.982	0	0	0	1.98	1.925	0	0	0	Palbo up (RNA Cluster 3)
STAT4	0	0	0	0	0	0	2.635	2.236	1	0	Palbo up (RNA Cluster 3)
FOXA2	0.152	1.066	-0.64	0.816	0	0.707	0.239	0	0	-2.236	Palbo up (RNA Cluster 3)
3M-002	0	0	0	0	0	1.98	2.425	1.432	0	0	Palbo up (RNA Cluster 3)
estradiol-17beta-benzoate	0	2.236	2.236	0	0	-1.342	0	0	0	0	Palbo up (RNA Cluster 3)
DLX1	0	-2.236	-2.236	0	0	0	1.342	0	0	0	Palbo up (RNA Cluster 3)
BMP7	-0.496	0.825	0.103	0.475	0.208	-1.091	-0.809	0.388	0.218	1.177	Palbo up (RNA Cluster 3)
TICAM1	0	0	0	0	0	1.997	2.446	1.316	0	0	Palbo up (RNA Cluster 3)
SNCA	-0.943	-0.378	0	0	-1.221	0.218	1.638	1.36	0	0	Palbo up (RNA Cluster 3)
NTRK1	1.414	0.535	-0.302	-0.816	0	-1.667	-0.577	0	-0.447	0	Palbo up (RNA Cluster 3)
ascorbic acid	0	-1.732	0	0	0	2	1	1	0	0	Palbo up (RNA Cluster 3)
trans-hydroxytamoxifen	-1	-0.577	-0.816	-0.447	-0.816	0.632	0.677	-0.547	-0.194	0	Palbo up (RNA Cluster 3)
CAV1	-1.499	-0.508	-0.508	0	0	0	1.257	1.929	0	0	Palbo up (RNA Cluster 3)
HNF1A	0	0	0	0	0	0	2.236	2.449	1	0	Palbo up (RNA Cluster 3)
resveratrol	0	0	0	0	0.379	0	-1.804	-1.317	-2.165	0	Palbo up (RNA Cluster 3)
LATS	1	1.633	1	0	0	0	-2	0	0	0	Palbo up (RNA Cluster 3)
ETS1	-1.969	-1.969	0	0	0.13	-0.277	0.963	-0.277	0	0	Palbo up (RNA Cluster 3)
SP2509	0	0	0	0	0	0	1.915	1.671	1.964	0	Palbo up (RNA Cluster 3)
N-nitro-L-arginine methyl ester	0	-0.225	0	0	0.42	1.828	1.679	1.39	0	0	Palbo up (RNA Cluster 3)
PTEN	-1.121	-0.687	-0.631	0	-0.452	0.109	-0.894	-0.976	-0.227	-0.426	Palbo up (RNA Cluster 3)
TGFBR1	0	-2	-1.735	0	0	0	1.78	0	0	0	Palbo up (RNA Cluster 3)
STAT6	0	0	-1.974	0	0	0	2.011	0	1.51	0	Palbo up (RNA Cluster 3)
PI3K (family)	-0.625	-1.103	-1.103	0	-1.067	0	1.287	0.271	0	0	Palbo up (RNA Cluster 3)
ethanol	0	-0.757	-0.596	0	-0.101	1.918	1.599	0	0.464	0	Palbo up (RNA Cluster 3)
FSH	1.953	1.109	0	0	-1.176	-0.528	0.014	0.109	0.529	0	Palbo up (RNA Cluster 3)
prostaglandin E2	0.149	0.043	0.3	0.336	-1.767	-0.196	1.374	0.319	0.617	0.31	Palbo up (RNA Cluster 3)
FOXO3	0.124	1.34	0.74	0	0	1.53	0.966	0.706	0	0	Palbo up (RNA Cluster 3)
NFAT5	0.063	0.29	0.29	0	0	-0.651	0.362	0.82	0.676	2.236	Palbo up (RNA Cluster 3)
PRDM1	0	0.557	1	0	0	0	0.351	1.134	1.342	1	Palbo up (RNA Cluster 3)
ITGB1	-1.131	0.756	-0.064	0	-0.686	-1.467	-0.083	0.594	0.577	0	Palbo up (RNA Cluster 3)
plicamycin	0	0.651	0.651	0	-0.762	0	-1.782	-1.501	0	0	Palbo up (RNA Cluster 3)
gentamicin	0	0	0	0	0	-2	-2	-1.342	0	0	Palbo up (RNA Cluster 3)
KLF11	1.342	1.633	0	0	0	-1	-1.342	0	0	0	Palbo up (RNA Cluster 3)
lenalidomide	-1.859	-0.164	-1.151	0	0	1.387	0.478	0	-0.277	0	Palbo up (RNA Cluster 3)
SALL4	0	0	0	0	0	0	-2.646	-2.646	0	0	Palbo up (RNA Cluster 3)
SPP1	-0.692	-1.276	0	0	-0.106	0.503	1.216	1.452	0	0	Palbo up (RNA Cluster 3)
IGFBP2	0	-1.477	-1.192	0	0	0	1.432	0	1.131	0	Palbo up (RNA Cluster 3)
MK2206	0	1.974	1.974	0	0	0	-1.199	0	0	0	Palbo up (RNA Cluster 3)
COL18A1	0	0	0.762	0	0.13	0	-2.219	-1.982	0	0	Palbo up (RNA Cluster 3)
actinomycin D	0	-0.262	-0.085	-0.085	-0.029	0	-1.627	-1.089	-1.91	0	Palbo up (RNA Cluster 3)
growth hormone	0	-1.732	0	0	0	2.236	1.109	0	0	0	Palbo up (RNA Cluster 3)
SNAI1	0.284	-1.466	-1.994	0	0	0.45	0.572	0.292	0	0	Palbo up (RNA Cluster 3)
MAPK1	-1	0	0	0	-0.305	-0.094	1.127	1.411	1.117	0	Palbo up (RNA Cluster 3)
IKZF1	0.6	1.044	1.718	0	0	0	-1.671	0	0	0	Palbo up (RNA Cluster 3)
SAFB	0	0	0	0	0	-1.982	-1.982	-1.067	0	0	Palbo up (RNA Cluster 3)
LDL	0	1.308	0.958	0	-0.144	-0.811	0.653	0.713	0.431	0	Palbo up (RNA Cluster 3)
BMP10	-1.964	-0.469	-0.333	0.447	-0.478	0	0	0.522	0.6	-0.2	Palbo up (RNA Cluster 3)
HAND2	0	1.546	0.246	0	0	-1.98	-1.231	0	0	0	Palbo up (RNA Cluster 3)
dasatinib	1.091	1.165	0	0	0	-0.42	-0.748	-1.154	-0.422	0	Palbo up (RNA Cluster 3)
TBX5	0	1.554	0.27	0	0	-1.977	-1.183	0	0	0	Palbo up (RNA Cluster 3)
PDGF (complex)	0	0	0	0	0	0	1.908	1.908	1.127	0	Palbo up (RNA Cluster 3)
tamoxifen	0	0.239	-0.478	0	0.243	-1.528	-0.978	-1.069	-0.372	0	Palbo up (RNA Cluster 3)
MTOR	0	-1.231	0	0	0	2.219	1.455	0	0	0	Palbo up (RNA Cluster 3)
5-N-ethylcarboxamido adenosine	-1.342	-1.195	-0.816	0	0	0.152	1.387	0	0	0	Palbo up (RNA Cluster 3)
HNF4A	0	0	0	0	0	0	0	-1.555	-1.454	-1.877	Palbo up (RNA Cluster 3)
SB 216763	-1.131	-1.131	-1.131	0	0	0	1.491	0	0	0	Palbo up (RNA Cluster 3)
ERBB3	-0.372	-1.094	0	0	0	0	1.456	1.528	-0.415	0	Palbo up (RNA Cluster 3)
MEF2C	0	1.437	0.245	0	0	-1.977	-1.183	0	0	0	Palbo up (RNA Cluster 3)
mir-21 (includes others)	0	0	0	0	0	0	-1.175	0	-1.504	-2.16	Palbo up (RNA Cluster 3)
TCF7	0	0	0	0	0.555	-1.134	0.333	0	0.816	2	Palbo up (RNA Cluster 3)
lithium chloride	-1.057	-1.057	-1.057	0	0	0	1.652	0	0	0	Palbo up (RNA Cluster 3)
YY1	0	-1.71	-1.176	0	0	1.934	0	0	0	0	Palbo up (RNA Cluster 3)
lovastatin	0	0	0	0	-1.199	1.964	0.973	0.666	0	0	Palbo up (RNA Cluster 3)
sodium chloride	0	0	0	-0.651	0	1.665	1.633	0.827	0	0	Palbo up (RNA Cluster 3)
TGFBR2	-0.523	0.06	0.351	-1.394	-0.164	0.072	-0.207	0.05	0.903	-1.004	Palbo up (RNA Cluster 3)
ATG7	0	1.584	0.882	0	0	-1.253	0.6	-0.391	0	0	Palbo up (RNA Cluster 3)
PIK3CA	1	0	0	0	0	0.152	0.555	1	0	2	Palbo up (RNA Cluster 3)
INHBB	-1.974	-1.225	0	0	0	0	1.498	0	0	0	Palbo up (RNA Cluster 3)
CALR	0	-0.751	0	0	0	1.969	1.945	0	0	0	Palbo up (RNA Cluster 3)
ERBB2	-0.235	-0.275	-0.308	0.647	0.399	1.226	-0.351	-0.051	0.581	-0.574	Palbo up (RNA Cluster 3)
TBX3	-1.387	-0.557	-1	0	0	0	1.664	0	0	0	Palbo up (RNA Cluster 3)
cuprizone	0	0	0	0	0	1.067	1.387	1.067	1.067	0	Palbo up (RNA Cluster 3)
NOTCH1	-0.42	-0.567	-1.717	0	0	0.341	0.337	0	1.103	0.097	Palbo up (RNA Cluster 3)
PTGER2	0	0	0	-1	-1.664	0	0.64	0.277	1	0	Palbo up (RNA Cluster 3)
RUNX1	0	-1.23	-1.406	0	0	0	1.944	0	0	0	Palbo up (RNA Cluster 3)
PARP1	0	-0.415	0	0.765	0	1.676	1.699	0	0	0	Palbo up (RNA Cluster 3)
NR1H	0	0	0	0	0.685	0	0	-1.934	-1.934	0	Palbo up (RNA Cluster 3)
hydrocortisone	-1.165	0.741	0.28	0	0	-0.572	0.603	-0.67	0.468	0	Palbo up (RNA Cluster 3)
SIM1	0	-2.236	-2.236	0	0	0	0	0	0	0	Palbo up (RNA Cluster 3)
ARNT2	0	-2.236	-2.236	0	0	0	0	0	0	0	Palbo up (RNA Cluster 3)
NORAD	0	-2.236	0	0	0	0	2.236	0	0	0	Palbo up (RNA Cluster 3)
Abcb4	0	2.232	0	0	0	-2.232	0	0	0	0	Palbo up (RNA Cluster 3)
dextran sulfate	0	0	0	0	0	1.689	1.944	0	0.823	0	Palbo up (RNA Cluster 3)
KRT17	0	1.982	0	0	0	-1.387	-1.067	0	0	0	Palbo up (RNA Cluster 3)
MYB	0	0	0	0	0	0	2.205	2.19	0	0	Palbo up (RNA Cluster 3)
NQO1	0	0	0	0	0	0	1.387	1	2	0	Palbo up (RNA Cluster 3)
GUCY1B1	0	0	1	0	1	-2	-0.378	0	0	0	Palbo up (RNA Cluster 3)
miR-16-5p (and other miRNAs w/seed AGCAGCA)	0	0	1.982	0	0	0	-2.393	0	0	0	Palbo up (RNA Cluster 3)
E. coli serotype 0127B8 lipopolysaccharide	0	0	0	0	0.152	0	2.219	0	1.982	0	Palbo up (RNA Cluster 3)
IL12 (family)	0	0	0	0	0	1.944	2.382	0	0	0	Palbo up (RNA Cluster 3)
PTX3	0	-2	0	0	0	1.3	1	0	0	0	Palbo up (RNA Cluster 3)
chloroquine	0	-1.827	-1.558	0	0	0.339	0.42	0.152	0	0	Palbo up (RNA Cluster 3)
SSTR2	0.762	0.762	0.762	0	0	0	-2	0	0	0	Palbo up (RNA Cluster 3)
MKNK1	0	-2.236	-2	0	0	0	0	0	0	0	Palbo up (RNA Cluster 3)
RETNLB	0	0	0	0	0	2	2.236	0	0	0	Palbo up (RNA Cluster 3)
PF543	0	0	0	0	0	0	-2.236	0	-2	0	Palbo up (RNA Cluster 3)
PTPRR	0	0	0	0	0	-2	-2.236	0	0	0	Palbo up (RNA Cluster 3)
zeaxanthin dipalmitate	0	0	0	0	0	-2	-2.236	0	0	0	Palbo up (RNA Cluster 3)
IHH	-2	0	0	0	0	0	2.236	0	0	0	Palbo up (RNA Cluster 3)
cigarette smoke	0	0	0	0	-0.068	0	2.191	1.956	0	0	Palbo up (RNA Cluster 3)
PRMT1	0	-1.974	0	0	0	0	2.224	0	0	0	Palbo up (RNA Cluster 3)
PTHLH	0	0	0	0	0	0	1.491	1.491	1.214	0	Palbo up (RNA Cluster 3)
KMT2A	0	0	0	0	0	0	2.213	1.982	0	0	Palbo up (RNA Cluster 3)
salmonella minnesota R595 lipopolysaccharides	0	0	0	0	0	0	2.214	1.976	0	0	Palbo up (RNA Cluster 3)
corticosterone	0	-1.192	-0.346	-1.477	0.017	0.713	0.082	-0.359	0	0	Palbo up (RNA Cluster 3)
SHH	0	0	0	0	0	2.16	1.147	0.872	0	0	Palbo up (RNA Cluster 3)
LIN28A	0	-2.2	0	0	0	0	1.969	0	0	0	Palbo up (RNA Cluster 3)
EML4-ALK	0	1.342	0	0	0	-2	-0.816	0	0	0	Palbo up (RNA Cluster 3)
NKX2-3	0	0	0.447	-1	0.447	0	-2.236	0	0	0	Palbo up (RNA Cluster 3)
LDB1	0	0	0	0	0	2.449	1.633	0	0	0	Palbo up (RNA Cluster 3)
glucocorticoid	0	0	0	0	0	-0.076	-0.392	-1.63	-1.952	0	Palbo up (RNA Cluster 3)
2-deoxyglucose	0	0.549	0	0	-1.05	0	-0.682	-0.49	-1.253	0	Palbo up (RNA Cluster 3)
LIPA	0	0	0	0	0	-2	-2	0	0	0	Palbo up (RNA Cluster 3)
sulforafan	-2	-2	0	0	0	0	0	0	0	0	Palbo up (RNA Cluster 3)
SF-3-030	0	2	0	0	0	-2	0	0	0	0	Palbo up (RNA Cluster 3)
phosphate	0	0	0	0	0	-2	-2	0	0	0	Palbo up (RNA Cluster 3)
RXRB	0	0	0	0	0	-2	-2	0	0	0	Palbo up (RNA Cluster 3)
SAHM1	0	0	0	0	0	0	-2	-2	0	0	Palbo up (RNA Cluster 3)
ELF3	0	0	0	0	0	0	2	2	0	0	Palbo up (RNA Cluster 3)
SKIC2	0	0	0	0	0	0	-2	0	-2	0	Palbo up (RNA Cluster 3)
HOXD3	0	-2	-2	0	0	0	0	0	0	0	Palbo up (RNA Cluster 3)
NSUN6	0	0	0	0	0	0	2	2	0	0	Palbo up (RNA Cluster 3)
FEV	0	0	0	0	0	0	2	2	0	0	Palbo up (RNA Cluster 3)
LLGL2	0	0	0	0	0	0	2	2	0	0	Palbo up (RNA Cluster 3)
COP1	0	-2	0	-1.067	0	0	0.64	0.277	0	0	Palbo up (RNA Cluster 3)
TRIB3	0	0	0	0	0	0	0	0	1.987	1.987	Palbo up (RNA Cluster 3)
arachidonic acid	0	-1.998	0	0	0	0	1.968	0	0	0	Palbo up (RNA Cluster 3)
FOXC2	0	-1.982	-1.982	0	0	0	0	0	0	0	Palbo up (RNA Cluster 3)
ACE2	0	0	0	0	0	0	-1.982	-1.982	0	0	Palbo up (RNA Cluster 3)
cholecalciferol	-0.384	-0.477	-0.477	0	0	0.477	1.134	0.084	0	-0.918	Palbo up (RNA Cluster 3)
SIRT6	0	0	0	0.951	-0.421	-1.307	-1.264	0	0	0	Palbo up (RNA Cluster 3)
miR-9-5p (and other miRNAs w/seed CUUUGGU)	0	1.969	1.969	0	0	0	0	0	0	0	Palbo up (RNA Cluster 3)
FTO	-0.555	-1.633	-0.447	0	0	0	1.302	0	0	0	Palbo up (RNA Cluster 3)
rottlerin	0	1.964	1.964	0	0	0	0	0	0	0	Palbo up (RNA Cluster 3)
halofuginone	0	1.961	0	0	0	-1.961	0	0	0	0	Palbo up (RNA Cluster 3)
USF1	0	-1.98	0	0	0	0	0	0	1.938	0	Palbo up (RNA Cluster 3)
miR-17-5p (and other miRNAs w/seed AAAGUGC)	0	0	0	0	0	0	-1.954	-1.954	0	0	Palbo up (RNA Cluster 3)
Pam3-Cys	0	0	0	0	0	0	1.951	1.951	0	0	Palbo up (RNA Cluster 3)
E. coli B4 lipopolysaccharide	0	0	0	0	0	0	1.059	2.379	0.463	0	Palbo up (RNA Cluster 3)
KNG1	0	0	0	0	0	1.947	1.952	0	0	0	Palbo up (RNA Cluster 3)
MUC1	-1.949	-1.941	0	0	0	0	0	0	0	0	Palbo up (RNA Cluster 3)
Ap1	0	0	0	0	0	0	1.944	1.944	0	0	Palbo up (RNA Cluster 3)
QKI	0	0	0	0	0	0	1.664	2.219	0	0	Palbo up (RNA Cluster 3)
norepinephrine	0	0	0	0	0	0	2.401	1.474	0	0	Palbo up (RNA Cluster 3)
MET	0	0	0	0	0	0	2.061	1.81	0	0	Palbo up (RNA Cluster 3)
SKIL	0	0	0	0	1.205	0.762	0.737	1.153	0	0	Palbo up (RNA Cluster 3)
H89	0	0	0	0	1.969	0	-0.603	-0.278	-1.004	0	Palbo up (RNA Cluster 3)
collagen type i (family)	0	-1.922	0	0	0	0	1.922	0	0	0	Palbo up (RNA Cluster 3)
ADIPOQ	0	0	0	0	-0.736	-0.724	-1.046	-1.111	0.205	0	Palbo up (RNA Cluster 3)
ALOX5	0	-0.378	-1.633	0	-0.956	0	0.563	0	0.277	0	Palbo up (RNA Cluster 3)
CREB1	0	0	0.447	0	-0.17	0.625	-0.057	1.187	1.303	0	Palbo up (RNA Cluster 3)
OXT	0	-0.433	-1.184	0	0	-0.762	-0.64	-0.762	0	0	Palbo up (RNA Cluster 3)
MAP3K7	0.212	0.277	-0.152	0	0.095	0	1.054	1.989	0	0	Palbo up (RNA Cluster 3)
LEF1	0	0	0	0	0	0	1	1.633	1.134	0	Palbo up (RNA Cluster 3)
SP3	0	-0.229	0	0	0	0.845	1.432	1.26	0	0	Palbo up (RNA Cluster 3)
estrogen receptor	-0.781	0	0	0	0.655	0.447	-0.351	-0.522	-1	0	Palbo up (RNA Cluster 3)
GSK2816126	0	-1.446	-1.154	0	0	0	1.154	0	0	0	Palbo up (RNA Cluster 3)
TNF (family)	0	0	0	0	-0.08	0	1.72	0	1.934	0	Palbo up (RNA Cluster 3)
DDIT3	0	0.956	1	0	0	-0.64	-1.134	0	0	0	Palbo up (RNA Cluster 3)
GPER1	0	-0.75	-0.75	0	-1.96	-0.152	-0.106	0	0	0	Palbo up (RNA Cluster 3)
NR4A3	0	0	0	1.165	1.103	0	-1.432	0	0	0	Palbo up (RNA Cluster 3)
TK1	-1	0	0	0	0	0	1.342	1.342	0	0	Palbo up (RNA Cluster 3)
TFRC	0	1.342	1	0	0	-1.342	0	0	0	0	Palbo up (RNA Cluster 3)
AZ-1	1	1.342	1.342	0	0	0	0	0	0	0	Palbo up (RNA Cluster 3)
MEK	0	0	0	0	0	0.359	1.118	2.207	0	0	Palbo up (RNA Cluster 3)
MYOCD	-0.636	0.269	-0.758	0	0	-0.979	-0.026	0	0	1	Palbo up (RNA Cluster 3)
STAT5B	0	1.342	0.447	0	0	0	1.414	0	0	-0.447	Palbo up (RNA Cluster 3)
candesartan	0	0	0	0	0	-1	-1.457	-1.176	0	0	Palbo up (RNA Cluster 3)
NEDD9	0	0	0	0	0	0	1.633	2	0	0	Palbo up (RNA Cluster 3)
TLR4	0	0	0	0	0	1.694	0	0	1.937	0	Palbo up (RNA Cluster 3)
CSF2	0	-1.067	-0.555	0	0	0	0	0	0	1.982	Palbo up (RNA Cluster 3)
SOX9	0	-1.172	0	0	0	1.172	1.213	0	0	0	Palbo up (RNA Cluster 3)
DKK1	0	1.067	1.067	0	0	-1.387	0	0	0	0	Palbo up (RNA Cluster 3)
CLIC4	0	-1	-1.342	0	-0.447	-0.128	-0.113	-0.478	0	0	Palbo up (RNA Cluster 3)
L-triiodothyronine	0	0	-0.73	0	-1.547	0	0.477	0	-0.749	0	Palbo up (RNA Cluster 3)
NR4A1	0	0	0	0	0	-0.612	-0.604	-1.515	-0.14	-0.614	Palbo up (RNA Cluster 3)
bisindolylmaleimide I	0	0	0	0	0	-1.154	-1.715	-0.6	0	0	Palbo up (RNA Cluster 3)
MIR17HG	1.067	1.387	0	0	0	0	-1	0	0	0	Palbo up (RNA Cluster 3)
isobutylmethylxanthine	0	0	-0.068	0	0	1.96	0.714	0.555	0.152	0	Palbo up (RNA Cluster 3)
GCG	0	0	-0.447	0	-1	1	0.588	0.004	0.398	0	Palbo up (RNA Cluster 3)
IL2	0	0	0	0	0	0	2.392	0	0	-1.038	Palbo up (RNA Cluster 3)
erlotinib	0	0	-0.577	0	1	0	0.816	1	0	0	Palbo up (RNA Cluster 3)
STK26	0	1.109	0	0	0	-2	-0.277	0	0	0	Palbo up (RNA Cluster 3)
pyrrolidine dithiocarbamate	0	0	0	0	0	0	-2.191	-1.187	0	0	Palbo up (RNA Cluster 3)
camptothecin	0	0	0	0	-1.4	0	0	0	1.964	0	Palbo up (RNA Cluster 3)
KLF2	0.788	0	0	0	0.294	-0.919	-0.331	-1.021	0	0	Palbo up (RNA Cluster 3)
BDNF	0.447	1.134	1.342	0	0	0	-0.277	0	0.152	0	Palbo up (RNA Cluster 3)
SOX3	1	1.342	1	0	0	0	0	0	0	0	Palbo up (RNA Cluster 3)
TMPRSS2-ERG	0	-1.342	-1	0	0	0	1	0	0	0	Palbo up (RNA Cluster 3)
cyclophosphamide	0	0	0	0	-1.982	0	1.342	0	0	0	Palbo up (RNA Cluster 3)
Salmonella enterica serotype abortus equi lipopolysaccharide	0	0	0	0	-0.277	1.067	0	1.98	0	0	Palbo up (RNA Cluster 3)
mir-8 (includes others)	0	1.374	1.948	0	0	0	0	0	0	0	Palbo up (RNA Cluster 3)
COL1A1	0	0.742	0	0	0	-1.287	-1.287	0	0	0	Palbo up (RNA Cluster 3)
WNT4	0	-1.183	0	0	0	0.865	1.242	0	0	0	Palbo up (RNA Cluster 3)
Ca2+	1.067	0.896	0.128	0	0	0.816	0.378	0	0	0	Palbo up (RNA Cluster 3)
tyrphostin AG490	0	0	0	0	0	-1.153	-0.791	-0.105	-1.228	0	Palbo up (RNA Cluster 3)
S100A9	0	1	0	0	0	-0.447	-1	-0.378	-0.447	0	Palbo up (RNA Cluster 3)
S100A8	0	1	0	0	0	-0.447	-1	-0.378	-0.447	0	Palbo up (RNA Cluster 3)
cholesterol	0	0	-0.585	-0.883	-0.189	0.189	0.636	0.787	0	0	Palbo up (RNA Cluster 3)
IgG	0.816	0	0	0.152	0.394	-0.213	0.364	0.439	0.832	0	Palbo up (RNA Cluster 3)
NOS2	0	-1.974	-1.225	0	0	0	0	0	0	0	Palbo up (RNA Cluster 3)
Laminin (complex)	0	0	0	0	-1.925	0	-0.633	-0.633	0	0	Palbo up (RNA Cluster 3)
NRAS	0	0	-0.6	0	0	-1.029	-0.115	0.577	0.849	0	Palbo up (RNA Cluster 3)
metformin	0	0	0	-0.786	-0.381	0	-1.991	0	0	0	Palbo up (RNA Cluster 3)
GLIS1	0	-1.342	0	0	0	0	1.8	0	0	0	Palbo up (RNA Cluster 3)
KLF15	0	-1.067	-1.067	0	0	0	1	0	0	0	Palbo up (RNA Cluster 3)
MYO6	0	0	0	0	0	0	1.134	2	0	0	Palbo up (RNA Cluster 3)
crizotinib	0	0	1	0	0	2	-0.128	0	0	0	Palbo up (RNA Cluster 3)
tyrphostin AG 1478	0	0	0	0	1.186	0	-1.932	0	0	0	Palbo up (RNA Cluster 3)
FHL2	-0.509	-0.594	0	0	0	2	0	0	0	0	Palbo up (RNA Cluster 3)
miR-199a-3p (and other miRNAs w/seed CAGUAGU)	0	0	0	0	0.924	0	-2.173	0	0	0	Palbo up (RNA Cluster 3)
GATA2	0.447	-0.378	0	-1	0	-0.447	0.816	0	0	0	Palbo up (RNA Cluster 3)
alitretinoin	0	-1.091	0	0	0	1.964	0	0	0	0	Palbo up (RNA Cluster 3)
ERG	0	-1.951	-1.053	0	0	0	0	0	0	0	Palbo up (RNA Cluster 3)
IL1R	0	-1	0	0	0	0	2	0	0	0	Palbo up (RNA Cluster 3)
PRKG1	0	1	1	0	0	0	-1	0	0	0	Palbo up (RNA Cluster 3)
NGEF	0	0	2	0	0	0	-1	0	0	0	Palbo up (RNA Cluster 3)
PIK3R1	0	0	0	0	0	-1	0	0	0	2	Palbo up (RNA Cluster 3)
CD36	0	0	0	0	1	0	1.982	0	0	0	Palbo up (RNA Cluster 3)
MYF6	0	0	0	0	0.305	0	0.744	0.744	1.179	0	Palbo up (RNA Cluster 3)
FABP3	0	0	0	0	0	0	-1.477	-1.477	0	0	Palbo up (RNA Cluster 3)
FBXW7	1	0	0	0	0	-1.951	0	0	0	0	Palbo up (RNA Cluster 3)
atorvastatin	0	0.108	-0.254	0	0	0.59	0	0	1.992	0	Palbo up (RNA Cluster 3)
isoproterenol	0	-0.908	0	0	0	1.994	0	0	0	0	Palbo up (RNA Cluster 3)
SIX1	0	0	0	0	0	0	-1.89	-1	0	0	Palbo up (RNA Cluster 3)
MAP3K1	0	0	0	0	-0.905	0	1.969	0	0	0	Palbo up (RNA Cluster 3)
PKD1	1.109	0.277	0.277	0	0	0.555	-0.64	0	0	0	Palbo up (RNA Cluster 3)
mir-34 (includes others)	0	1.131	0	0	0	0	-1.715	0	0	0	Palbo up (RNA Cluster 3)
EPRS1	0	-1.091	0	0	0	0.6	1.103	0	0	0	Palbo up (RNA Cluster 3)
WBP2	0	0	0	0	0	1	1.342	0.447	0	0	Palbo up (RNA Cluster 3)
dopamine	0.152	0.152	0.555	0	0	0.447	0.563	0	-0.152	0.762	Palbo up (RNA Cluster 3)
Agtr1a	0	0	0	0	-0.152	0.152	0.152	-0.577	-1.732	0	Palbo up (RNA Cluster 3)
MAFB	0.528	0	0	0	0	0	-2.236	0	0	0	Palbo up (RNA Cluster 3)
AREG	0	0	0	0	-1.208	0	1.208	0.33	0	0	Palbo up (RNA Cluster 3)
CTBP1	-0.555	-0.128	0	0	0	0	-1.455	0	-0.577	0	Palbo up (RNA Cluster 3)
IFNB1	0	0	0	0	0	1.222	0.819	-0.419	0.254	0	Palbo up (RNA Cluster 3)
zoledronic acid	0	0	0	0	0	-0.152	-0.555	-1.982	0	0	Palbo up (RNA Cluster 3)
SNAI2	0.849	0.391	0	0	0	-1	-0.436	0	0	0	Palbo up (RNA Cluster 3)
CD3 (complex)	0	0	-2.555	0	0	0	0	-0.115	0	0	Palbo up (RNA Cluster 3)
GDF2	0	0	-1	0	0	0	1.633	0	0	0	Palbo up (RNA Cluster 3)
ursodeoxycholic acid	0	-2	0	0	0	0.557	0	0	0	0	Palbo up (RNA Cluster 3)
NOTCH	0.314	-0.068	0	0	0	0	1.4	0.762	0	0	Palbo up (RNA Cluster 3)
TNFSF11	0	0	0	0	0.346	0	0	2.183	0	0	Palbo up (RNA Cluster 3)
NFKB2	0	-0.816	-0.447	0	0.243	0	-0.055	0	-0.966	0	Palbo up (RNA Cluster 3)
FN1	-1.131	0	0	0	0	0	1.393	0	0	0	Palbo up (RNA Cluster 3)
thymoquinone	0	1.257	0	0	0	-1.257	0	0	0	0	Palbo up (RNA Cluster 3)
mir-15 (includes others)	0	0	0	0	-0.095	0	-1.372	-1.044	0	0	Palbo up (RNA Cluster 3)
Ro31-8220	0	0	0	0	0	-0.404	-1.503	-0.588	0	0	Palbo up (RNA Cluster 3)
HSF1	0	-0.765	-0.537	0.314	-0.168	0	0.368	0	-0.339	0	Palbo up (RNA Cluster 3)
FOXM1	0	-1.039	0	0	0	0	1.446	0	0	0	Palbo up (RNA Cluster 3)
GW9662	0	0	0	0	0	0	1.45	0	1.011	0	Palbo up (RNA Cluster 3)
thapsigargin	0	0	0.592	0.967	0.895	0	0	0	0	0	Palbo up (RNA Cluster 3)
WNT5A	1.013	0.851	0.505	0	0	0.059	-0.024	0	0	0	Palbo up (RNA Cluster 3)
LMO2	0	0	0	0	0	2.449	0	0	0	0	Palbo up (RNA Cluster 3)
ADAMTSL2	0	0.816	0	0	0	-1.633	0	0	0	0	Palbo up (RNA Cluster 3)
GLIS3	0	0	0	0	0	0	2.449	0	0	0	Palbo up (RNA Cluster 3)
NVP-TAE684	0	-0.447	0	0	0	2	0	0	0	0	Palbo up (RNA Cluster 3)
semaxinib	0	0	0	0	0	-0.862	-0.94	0.376	0.235	0	Palbo up (RNA Cluster 3)
GDF9	0	0	0	0	0	0	1.206	0	1.206	0	Palbo up (RNA Cluster 3)
glutathione	0.218	0	0	0	0	0	-1.091	-1.091	0	0	Palbo up (RNA Cluster 3)
ciglitazone	0	0	0	0	-1.941	0	-0.128	-0.152	-0.152	0	Palbo up (RNA Cluster 3)
ADORA2A	0	0	0	0	0	1.41	0.963	0	0	0	Palbo up (RNA Cluster 3)
CSF3	1.941	0	0	0	0	0	-0.431	0	0	0	Palbo up (RNA Cluster 3)
ITGAV	0	0	0	0	0	0	1.184	1.184	0	0	Palbo up (RNA Cluster 3)
panobinostat	0	0	0	0	0	0	1.406	0.956	0	0	Palbo up (RNA Cluster 3)
rifampin	0	0	0	0	0	0	1.342	0	1	0	Palbo up (RNA Cluster 3)
BLM	0	0	0	0	0	1	1.342	0	0	0	Palbo up (RNA Cluster 3)
levodopa	-0.113	0	0	-1.134	-0.707	-0.277	0.087	0	0	0	Palbo up (RNA Cluster 3)
IFNAR1	-1.21	0	0	0	0	0	1.103	0	0	0	Palbo up (RNA Cluster 3)
IFN beta	0	0	0	0	0.293	0	1.729	0.284	0	0	Palbo up (RNA Cluster 3)
ADCYAP1	0	-0.302	0	-0.218	-0.625	-0.451	0.105	0	0.594	0	Palbo up (RNA Cluster 3)
melatonin	0	-0.313	0	0	0	0.039	0	0	-1.941	0	Palbo up (RNA Cluster 3)
ALKBH5	0	0	0	0	0	0	0.594	1.009	0.689	0	Palbo up (RNA Cluster 3)
OGT	0	0	0	0	0	0.831	1.432	0	0	0	Palbo up (RNA Cluster 3)
Go 6976	0	0	0	0	0	0	-1.131	-1.131	0	0	Palbo up (RNA Cluster 3)
FGFR3	0	-1.131	-1.131	0	0	0	0	0	0	0	Palbo up (RNA Cluster 3)
gemcitabine	0	0.969	0	0	0	-1.29	0	0	0	0	Palbo up (RNA Cluster 3)
SRC	0	0	0	0	0	0	1.127	1.127	0	0	Palbo up (RNA Cluster 3)
APC	0	0.152	0.152	0	1.109	0	0	-0.277	0.555	0	Palbo up (RNA Cluster 3)
4-(2-aminoethyl)benzenesulfonylfluoride	0	0	0	0	0	0	-2.236	0	0	0	Palbo up (RNA Cluster 3)
SMARCB1	0	-2.236	0	0	0	0	0	0	0	0	Palbo up (RNA Cluster 3)
PDLIM2	0	0	0	0	0	0	-2.236	0	0	0	Palbo up (RNA Cluster 3)
PRKCSH	0	0	0	0	0	0	2.236	0	0	0	Palbo up (RNA Cluster 3)
SLC15A4	0	0	0	0	0	0	2.236	0	0	0	Palbo up (RNA Cluster 3)
FUS-DDIT3	0	0	0	0	0	0	-2.236	0	0	0	Palbo up (RNA Cluster 3)
C3	0	0	0	0	0	0	2.235	0	0	0	Palbo up (RNA Cluster 3)
HDAC3	0	0	0	0	0	0	-2.219	0	0	0	Palbo up (RNA Cluster 3)
valsartan	0	0	0	0	0	0	-1.103	-1.103	0	0	Palbo up (RNA Cluster 3)
IRF1	0	0	0	0	0	0	2.198	0	0	0	Palbo up (RNA Cluster 3)
VHL	0	0.686	0	0	0	0	0.059	0.068	-0.314	-1.067	Palbo up (RNA Cluster 3)
oleic acid	0	0	0	0	-0.132	-0.927	0	-1.131	0	0	Palbo up (RNA Cluster 3)
NCOA3	-0.898	-1.277	0	0	0	0	0	0	0	0	Palbo up (RNA Cluster 3)
TRIM38	0	0	0	0	0	-0.762	-1.408	0	0	0	Palbo up (RNA Cluster 3)
PPARD	0	0	0.388	0	0	0	0	1.219	-0.365	-0.186	Palbo up (RNA Cluster 3)
BMPR1A	0	0	0	0	0	1	1.154	0	0	0	Palbo up (RNA Cluster 3)
taurocholic acid	0	0	0	0	-0.186	0	1.964	0	0	0	Palbo up (RNA Cluster 3)
TCF4	0	1.134	0	1	0	0	0	0	0	0	Palbo up (RNA Cluster 3)
MAPK3	0	-1	0	0	0	0	1.119	0	0	0	Palbo up (RNA Cluster 3)
CFTR	0	0	0	0	0	-0.528	-0.528	-0.528	-0.528	0	Palbo up (RNA Cluster 3)
SETD2	0	1	0	0	0	0	-0.555	-0.555	0	0	Palbo up (RNA Cluster 3)
L-cystine	0	-0.447	-0.447	0	0	-0.6	-0.6	0	0	0	Palbo up (RNA Cluster 3)
C3AR1	0	0	0	0	0	0.97	0.555	0.555	0	0	Palbo up (RNA Cluster 3)
DNMT3A	0	0.555	1.387	0	0	0	-0.128	0	0	0	Palbo up (RNA Cluster 3)
MMP1	0	0	0	0	0	0	0.817	1.235	0	0	Palbo up (RNA Cluster 3)
TGFA	0	0	0	0	-0.892	0	1.134	0	0	0	Palbo up (RNA Cluster 3)
RUNX3	0	0	0	0	0	-2	0	0	0	0	Palbo up (RNA Cluster 3)
PDK1	0	0	0	0	0	0	2	0	0	0	Palbo up (RNA Cluster 3)
leukotriene D4	-2	0	0	0	0	0	0	0	0	0	Palbo up (RNA Cluster 3)
IL5	0	0	0	0	0	0	0	0	2	0	Palbo up (RNA Cluster 3)
vidutolimod	0	0	0	0	0	0	2	0	0	0	Palbo up (RNA Cluster 3)
indican	0	0	0	0	0	0	-2	0	0	0	Palbo up (RNA Cluster 3)
FGF9	0	0	0	0	0	0	2	0	0	0	Palbo up (RNA Cluster 3)
MIRLET7	0	2	0	0	0	0	0	0	0	0	Palbo up (RNA Cluster 3)
SOX1	0	2	0	0	0	0	0	0	0	0	Palbo up (RNA Cluster 3)
GMNN	0	2	0	0	0	0	0	0	0	0	Palbo up (RNA Cluster 3)
NOG	0	0	0	0	0	0	-2	0	0	0	Palbo up (RNA Cluster 3)
GNAS	0	-2	0	0	0	0	0	0	0	0	Palbo up (RNA Cluster 3)
IKZF3	0	0	0	0	0	0	-2	0	0	0	Palbo up (RNA Cluster 3)
SPRY2	0	0	0	0	0	0	-2	0	0	0	Palbo up (RNA Cluster 3)
ITGA11	0	-2	0	0	0	0	0	0	0	0	Palbo up (RNA Cluster 3)
prexasertib	0	0	0	0	0	0	2	0	0	0	Palbo up (RNA Cluster 3)
LEPR	0	0	1	0	0	0	-1	0	0	0	Palbo up (RNA Cluster 3)
EHMT1	0	0	0	0	0	2	0	0	0	0	Palbo up (RNA Cluster 3)
19,20-epoxydocosapentaenoic acid	0	2	0	0	0	0	0	0	0	0	Palbo up (RNA Cluster 3)
BACE1	0	0	0	0	0	0	-2	0	0	0	Palbo up (RNA Cluster 3)
nelfinavir	0	-1	0	0	0	0	1	0	0	0	Palbo up (RNA Cluster 3)
EIF6	0	-2	0	0	0	0	0	0	0	0	Palbo up (RNA Cluster 3)
THZ531	0	0	0	0	0	0	-2	0	0	0	Palbo up (RNA Cluster 3)
CH-223191	0	0	0	0	0	1.987	0	0	0	0	Palbo up (RNA Cluster 3)
NKX2-1	1.987	0	0	0	0	0	0	0	0	0	Palbo up (RNA Cluster 3)
ARNT	0	-0.64	-1.342	0	0	0	0	0	0	0	Palbo up (RNA Cluster 3)
HRG	0	0	0	0	0	0	1.982	0	0	0	Palbo up (RNA Cluster 3)
EIF3E	0	0	0	0	0	0	-1.982	0	0	0	Palbo up (RNA Cluster 3)
miR-204-5p (and other miRNAs w/seed UCCCUUU)	0	0	0	0	0	0	-1.982	0	0	0	Palbo up (RNA Cluster 3)
laminaran	0	0	0	0	0	0	1.982	0	0	0	Palbo up (RNA Cluster 3)
PRDM16	0	0	0	0	-1.982	0	0	0	0	0	Palbo up (RNA Cluster 3)
baicalin	0	-1.982	0	0	0	0	0	0	0	0	Palbo up (RNA Cluster 3)
vitamin K2	0	0	0	0	0	0	1.982	0	0	0	Palbo up (RNA Cluster 3)
MEF2A	0	0	0	0	0	1.982	0	0	0	0	Palbo up (RNA Cluster 3)
LTA	0	0	0	0	0	0	1.982	0	0	0	Palbo up (RNA Cluster 3)
miR-181a-5p (and other miRNAs w/seed ACAUUCA)	0	0	0	0	0	0	-1.981	0	0	0	Palbo up (RNA Cluster 3)
N-[(2Z)-3-(4,5-dihydro-1,3-thiazol-2-yl)-1,3-thiazolidin-2-yl idene]-5H dibenzo[a,d][7]annulen-5-amine	0	0	0	0	0	0	-1.98	0	0	0	Palbo up (RNA Cluster 3)
FBN1	0	0	0	0	0	0	-1.98	0	0	0	Palbo up (RNA Cluster 3)
INHBA	-1.98	0	0	0	0	0	0	0	0	0	Palbo up (RNA Cluster 3)
TCF/LEF	0	0	0	0	0	0	1.98	0	0	0	Palbo up (RNA Cluster 3)
ACSL4	0	0	0	0	0	0	1.98	0	0	0	Palbo up (RNA Cluster 3)
AGER	0	0	0	0	0	0	1.976	0	0	0	Palbo up (RNA Cluster 3)
MFAP2	0	-1.974	0	0	0	0	0	0	0	0	Palbo up (RNA Cluster 3)
folic acid	0	0	0	0	0	0	1.97	0	0	0	Palbo up (RNA Cluster 3)
JUNB	0	0	0	0	0	0	1.969	0	0	0	Palbo up (RNA Cluster 3)
ionomycin	0	0	-1.968	0	0	0	0	0	0	0	Palbo up (RNA Cluster 3)
XAV939	0	1.964	0	0	0	0	0	0	0	0	Palbo up (RNA Cluster 3)
miR-141-3p (and other miRNAs w/seed AACACUG)	0	1.964	0	0	0	0	0	0	0	0	Palbo up (RNA Cluster 3)
SIS3	0	0	0	0	0	0	-1.964	0	0	0	Palbo up (RNA Cluster 3)
Sn50 peptide	0	0	0	0	0	0	-1.964	0	0	0	Palbo up (RNA Cluster 3)
PD 169316	0	0	0	0	0	0	-1.964	0	0	0	Palbo up (RNA Cluster 3)
C5	0	0	0	0	0	0	0.982	0.982	0	0	Palbo up (RNA Cluster 3)
NR5A2	0	0	0	0	0	1.962	0	0	0	0	Palbo up (RNA Cluster 3)
HIF1AN	0	0	0	0	0	0	0	0	0	-1.962	Palbo up (RNA Cluster 3)
PP2/AG1879 tyrosine kinase inhibitor	0	0	0	0	0	0	-1.961	0	0	0	Palbo up (RNA Cluster 3)
MTA1	0	0	0	0	0	0	1.961	0	0	0	Palbo up (RNA Cluster 3)
CCN1	0	0	0	0	0	0	1.96	0	0	0	Palbo up (RNA Cluster 3)
NFATC3	0	0	0	0	0	1.958	0	0	0	0	Palbo up (RNA Cluster 3)
entinostat	0	0	0	0	0	0	1.957	0	0	0	Palbo up (RNA Cluster 3)
tert-butyl-hydroquinone	-1.953	0	0	0	0	0	0	0	0	0	Palbo up (RNA Cluster 3)
LGALS1	0	0	0	0	0	0	1.953	0	0	0	Palbo up (RNA Cluster 3)
ROR1	0	0	0	0	0	0	1.951	0	0	0	Palbo up (RNA Cluster 3)
phenylephrine	0	0	-1.951	0	0	0	0	0	0	0	Palbo up (RNA Cluster 3)
NGF	0	0	-1.949	0	0	0	0	0	0	0	Palbo up (RNA Cluster 3)
NCOA2	0	0	0	0	0	1.067	0.728	0	-0.152	0	Palbo up (RNA Cluster 3)
MSTN	0	0	0	0	0	0	1.935	0	0	0	Palbo up (RNA Cluster 3)
TAB1	0.762	0	0	0	0	0	-1.172	0	0	0	Palbo up (RNA Cluster 3)
TGFB2-AS1	0	1.929	0	0	0	0	0	0	0	0	Palbo up (RNA Cluster 3)
herbimycin	0	0	0	0	0	0	-1.929	0	0	0	Palbo up (RNA Cluster 3)
trametinib	0	0	0	0	0	0	0	-1.925	0	0	Palbo up (RNA Cluster 3)
SYK	0	0	0	0	0	-0.953	-0.953	0	0	0	Palbo up (RNA Cluster 3)
PLG	0	0	0	0	0	0	1.904	0	0	0	Palbo up (RNA Cluster 3)
METTL3	0	-0.438	-1.461	0	0	0	0	0	0	0	Palbo up (RNA Cluster 3)
FGFR2	1.067	-0.053	-0.388	0.2	0	0	-0.152	0	0	0	Palbo up (RNA Cluster 3)
prednisolone	0	0	0.152	0	0	-0.692	-1	0	0	0	Palbo up (RNA Cluster 3)
EGLN1	0.152	0.152	0	0	0	-1.067	-0.013	0	-0.013	-0.434	Palbo up (RNA Cluster 3)
manganese	0	1	0	0	0	-0.447	-0.378	0	0	0	Palbo up (RNA Cluster 3)
NONO	0	-1.131	-0.651	0	0	0	0	0	0	0	Palbo up (RNA Cluster 3)
HDAC6	-0.152	-0.555	-1.067	0	0	0	0	0	0	0	Palbo up (RNA Cluster 3)
ARHGAP31	0	-0.254	0	0	0	-1	-0.509	0	0	0	Palbo up (RNA Cluster 3)
[truncated: 2,862 more rows]
